# Supplementary material for: Identification and characterisation of Dof transcription factors in the cucumber genome
Source: Sci Rep. 2016 Mar 16;6:23072. doi: 10.1038/srep23072 (PMC4793291; doi:10.1038/srep23072)
Supplement: Supplementary Table S1 [file srep23072-s2.xls]

## Sheet: Sheet1
Identification and characterisation of Dof transcription factors in the cucumber genome Chang-long Wen1,2†*, Qing Cheng1,2†, Liqun Zhao3, Aijun Mao1,2, Jingjing Yang1,2, Shuancang Yu1,2, Yiqun Weng4, Yong Xu1,2
Table S1 The polymorphism of CsDof genes in 9930 and Gy14 genome
Dof gene	Presence of polymorphism	mutant site	mutation base（SNP）
			9930	Gy14
CsDof01	NO
CsDof02	YES	135	T	C
		273	C	T
CsDof03	NO
CsDof04	YES	171	T	C
CsDof05	NO
CsDof06	NO
CsDof07	NO
CsDof08	NO
CsDof09	NO
CsDof10	YES	192	C	T
		768	T	G
CsDof11	YES	468	C	T
		489	G	A
		601	A	G
CsDof12	NO
CsDof13	YES	405	C	T
CsDof14	NO
CsDof15	NO
CsDof16	YES	171	C	G
		560	C	G
CsDof17	NO
CsDof18	YES	224	T	G
		1231	C	T
		1397	T	C
CsDof19	NO
CsDof20	NO
CsDof21	NO
CsDof22	NO
CsDof23	NO
CsDof24	NO
CsDof25	NO
CsDof26	NO
CsDof27	NO
CsDof28	YES	462	G	A
		556	C	T
		629	C	T
CsDof29	NO
CsDof30	NO
CsDof31	NO
CsDof32	NO
CsDof33	NO
CsDof34	NO
CsDof35	NO
CsDof36	YES	90	A	G
		99	A	G
		103	T	G
		312	A	G
Total	Nine CsDof genes have polymorphism
