# Supplementary material for: Identification and characterisation of Dof transcription factors in the cucumber genome
Source: Sci Rep. 2016 Mar 16;6:23072. doi: 10.1038/srep23072 (PMC4793291; doi:10.1038/srep23072)
Supplement: Supplementary Table S2 [file srep23072-s3.xls]

## Sheet: xz1ll
CsaTCP-1		CsaTCP-2		CsaTCP-3		CsaTCP-4		CsaTCP-5		CsaTCP-6		CsaTCP-7		CsaTCP-8		CsaTCP-9		CsaTCP-10		CsaTCP-11		CsaTCP-12		CsaTCP-13		CsaTCP-14		CsaTCP-15		CsaTCP-16		CsaTCP-17		CsaTCP-18		CsaTCP-19		CsaTCP-20		CsaTCP-21		CsaTCP-22		CsaTCP-23		CsaTCP-24		CsaTCP-25
-10PEHVPSBD	577 (+)	-10PEHVPSBD	1162 (-)	-300CORE	675 (+)	-300CORE	202 (+)	-10PEHVPSBD	629 (+)	-10PEHVPSBD	547 (+)	-10PEHVPSBD	830 (-)	-10PEHVPSBD	1163 (-)	-10PEHVPSBD	1017 (-)	-300CORE	130 (-)	-10PEHVPSBD	1283 (-)	-10PEHVPSBD	1756 (+)	-10PEHVPSBD	383 (+)	-300CORE	736 (+)	-10PEHVPSBD	1102 (+)	-10PEHVPSBD	390 (+)	-10PEHVPSBD	297 (-)	-10PEHVPSBD	176 (+)	-10PEHVPSBD	1599 (+)	-10PEHVPSBD	1601 (+)	-300ELEMENT	548 (+)	-10PEHVPSBD	1922 (+)	-10PEHVPSBD	758 (+)	-10PEHVPSBD	1574 (-)	-10PEHVPSBD	1722 (+)
	819 (-)		1545 (-)		912 (+)	2SSEEDPROTBANAPA	1393 (+)		1337 (+)		1165 (+)		1854 (-)	-300CORE	1062 (-)	-300ELEMENT	341 (+)	-300ELEMENT	397 (+)	-300CORE	662 (+)		736 (-)		1263 (-)	-300ELEMENT	469 (+)	-300CORE	352 (-)		1679 (-)		460 (-)		480 (+)		954 (-)		991 (-)		1912 (+)	-300ELEMENT	255 (+)		77 (-)	-300CORE	1326 (+)		1729 (+)
-300ELEMENT	1328 (-)	-300ELEMENT	679 (+)	-300ELEMENT	381 (+)	AACACOREOSGLUB1	50 (-)		1408 (+)		1450 (-)	-300CORE	69 (+)	-300ELEMENT	625 (+)		440 (+)		1783 (-)	-300ELEMENT	764 (+)	-300CORE	878 (+)	-300ELEMENT	16 (+)		736 (+)		1733 (-)	-300ELEMENT	1051 (+)	-300CORE	1302 (+)		1651 (+)		1647 (-)	-300CORE	775 (-)		72 (-)		689 (+)		718 (-)	-300ELEMENT	1156 (+)		1736 (+)
	490 (-)		862 (+)		675 (+)	ABRELATERD1	241 (+)		856 (-)	ABRELATERD1	1411 (+)	-300ELEMENT	301 (+)		995 (-)		1072 (+)	2SSEEDPROTBANAPA	1086 (-)		1029 (+)	-300ELEMENT	840 (-)		772 (+)		1005 (+)	-300ELEMENT	705 (+)		1275 (+)	-300ELEMENT	320 (+)		1107 (-)	-300CORE	1404 (-)	-300ELEMENT	57 (+)	ACGTATERD1	990 (+)	ABRELATERD1	982 (+)	-300CORE	257 (-)		1446 (-)		875 (-)
AACACOREOSGLUB1	1235 (+)		1095 (+)		912 (+)		240 (-)	-300ELEMENT	1880 (+)	ACGTATERD1	846 (+)	AACACOREOSGLUB1	230 (-)		1061 (-)		252 (-)	AACACOREOSGLUB1	1214 (-)		1572 (+)	AACACOREOSGLUB1	1543 (+)		827 (+)		1085 (+)		351 (-)		1692 (+)		327 (+)		1974 (-)	-300ELEMENT	6 (-)		1512 (+)		990 (-)		1214 (+)	-300ELEMENT	900 (+)		1881 (-)	-300CORE	1500 (+)
	243 (-)	AACACOREOSGLUB1	1066 (+)		82 (-)	ABRERATCAL	240 (+)		1290 (-)		1411 (+)	ABRELATERD1	575 (+)		1809 (-)	2SSEEDPROTBANAPA	21 (+)	ABRELATERD1	1084 (+)	AACACOREOSGLUB1	625 (+)	ABRELATERD1	1744 (+)		1582 (+)	ABRELATERD1	128 (+)	2SSEEDPROTBANAPA	1158 (+)		682 (-)		825 (+)	-300ELEMENT	1911 (+)		1403 (-)		1620 (+)	ANAERO1CONSENSUS	888 (-)	ABRERATCAL	1213 (+)		1718 (+)	2SSEEDPROTBANAPA	967 (+)	-300ELEMENT	1805 (-)
ABRELATERD1	43 (+)	ABREATCONSENSUS	1676 (-)	5659BOXLELAT5659	1337 (+)	ACGTATERD1	241 (+)	-300MOTIFZMZEIN	673 (+)		1573 (+)		574 (-)		516 (-)		367 (+)		1339 (-)		1338 (+)	ACGTABOX	1498 (+)		1076 (-)		1240 (-)		1778 (+)	2SSEEDPROTBANAPA	1852 (+)		767 (-)		1080 (-)		1358 (-)	-300MOTIFZMZEIN	1648 (+)	ANAERO2CONSENSUS	1922 (+)	ACGTATERD1	404 (+)		1725 (+)	AACACOREOSGLUB1	965 (+)		955 (-)
ACGTABOX	1252 (+)	ABRELATERD1	1679 (+)	AACACOREOSGLUB1	1579 (+)		873 (+)	ACGTATERD1	270 (+)		846 (-)	ABRERATCAL	574 (+)	2SSEEDPROTBANAPA	316 (+)	ABRELATERD1	1354 (+)	ABRERATCAL	1338 (-)		1511 (+)		1498 (-)		1726 (-)	ACGTATERD1	122 (+)	AACACOREOSGLUB1	1156 (+)	AACACOREOSGLUB1	985 (+)		1816 (-)		1589 (-)	2SSEEDPROTBANAPA	222 (+)	AACACOREOSGLUB1	63 (-)	ARFAT	324 (-)		982 (+)		1143 (-)	ACGTABOX	606 (+)	2SSEEDPROTBANAPA	1227 (+)
	1252 (-)		1678 (-)		1878 (-)		241 (-)		1225 (+)		1411 (-)		573 (-)		579 (+)		1577 (+)		1967 (-)	ACGTATERD1	1650 (+)	ACGTATERD1	293 (+)		245 (-)		128 (+)	ABRELATERD1	844 (+)	ABRERATCAL	1586 (-)	ABRELATERD1	541 (+)		1705 (-)	ABRELATERD1	260 (+)	ABRELATERD1	1271 (-)	ARR1AT	442 (+)		1214 (+)	2SSEEDPROTBANAPA	1838 (+)		606 (-)	AACACOREOSGLUB1	962 (+)
ACGTATERD1	43 (+)	ABRERATCAL	1678 (+)		1929 (-)		873 (-)		1951 (+)		1573 (-)	ACGTATERD1	575 (+)	AACACOREOSGLUB1	326 (+)		1622 (+)	ACGTATERD1	859 (+)		1650 (-)		1499 (+)	ABREATCONSENSUS	1877 (+)		326 (+)		886 (+)	ACGTATERD1	656 (+)		885 (+)	ABRELATERD1	873 (+)		1241 (+)	ACGTATERD1	352 (+)		865 (+)		404 (-)	ACGTATERD1	710 (+)	ACGTATERD1	607 (+)		1221 (+)
	85 (+)		1677 (-)	ABREATCONSENSUS	1379 (-)	ACGTTBOX	872 (+)		270 (-)	ACGTTBOX	845 (+)		963 (+)		577 (+)		1641 (+)		968 (+)	ACGTTBOX	1649 (+)		1744 (+)		1875 (-)		1241 (+)		1005 (+)		1216 (+)		540 (-)	ACGTABOX	966 (+)	ACGTATERD1	260 (+)		1272 (+)		939 (+)		982 (-)		710 (-)		1901 (+)		1225 (+)
	163 (+)	ABREZMRAB28	1677 (+)	ABRELATERD1	260 (+)		872 (-)		1225 (-)		845 (-)		575 (-)	ABRELATERD1	481 (-)		1353 (-)		1084 (+)		1649 (-)		293 (-)	ABRELATERD1	1878 (+)		122 (-)		843 (-)		1234 (+)		1406 (-)		966 (-)		1028 (+)		352 (-)		1104 (+)		1214 (-)	AMYBOX1	366 (+)		607 (-)	AMYBOX1	266 (+)
	776 (+)		1677 (-)		1382 (+)	AMYBOX1	1978 (+)		1951 (-)	AMYBOX1	1867 (+)		963 (-)		1344 (-)		1576 (-)		1340 (+)	AGATCONSENSUS	1831 (-)		1499 (-)		1877 (-)		128 (-)	ABRERATCAL	885 (+)		1356 (+)	ABRERATCAL	539 (-)	ACGTATERD1	873 (+)		1241 (+)		1272 (-)		1458 (+)	AMYBOX1	542 (-)		464 (-)		1901 (-)		306 (+)
	1253 (+)	ACGTABOX	1361 (+)		259 (-)	ANAERO1CONSENSUS	1674 (+)	ACGTCBOX	1950 (+)		509 (-)	AMYBOX1	603 (+)	ACGTATERD1	482 (+)		1621 (-)		859 (-)	AMYBOX1	239 (+)		1744 (-)	ABREOSRAB21	1878 (+)		326 (-)		843 (+)		656 (-)	ACGTATERD1	541 (+)		967 (+)		260 (-)	AMMORESIIUDCRNIA1	1402 (+)		70 (+)	ANAERO1CONSENSUS	221 (-)	AMYBOX2	322 (+)	ACGTTBOX	1900 (+)		776 (-)
	43 (-)		1361 (-)		1381 (-)		51 (-)		1950 (-)	AMYBOX2	1216 (+)	AMYBOX2	1537 (-)		828 (+)		1640 (-)		968 (-)		474 (+)	ACGTTBOX	292 (+)	ABRERATCAL	1877 (+)		1241 (-)		842 (-)		1216 (-)		885 (+)		1396 (+)		1028 (-)	AMYBOX1	634 (+)		224 (+)		932 (-)		327 (-)		1900 (-)	ANAERO1CONSENSUS	579 (+)
	85 (-)	ACGTABREMOTIFA2OSEM	1676 (-)	ABREOSRAB21	256 (-)	ANAERO2CONSENSUS	1698 (+)	AGATCONSENSUS	1800 (+)	ANAERO1CONSENSUS	1660 (+)	ANAERO1CONSENSUS	632 (+)		1312 (+)	ABRERATCAL	1353 (+)		1084 (-)		632 (+)		292 (-)		1876 (-)	AMMORESIIUDCRNIA1	1487 (+)	ACGTABREMOTIFA2OSEM	841 (-)		1234 (-)		1407 (+)		873 (-)		1241 (-)		1280 (+)		1385 (+)		1134 (-)		1151 (-)	AMYBOX1	1829 (+)		793 (+)
	163 (-)	ACGTATERD1	1362 (+)	ABRERATCAL	259 (+)		1701 (+)	ANAERO1CONSENSUS	959 (+)		1677 (+)		780 (-)		1345 (+)		1528 (+)		1340 (-)		1136 (-)	AGATCONSENSUS	181 (-)	ABREZMRAB28	1876 (+)		1160 (-)	ACGTATERD1	844 (+)		1356 (-)		541 (-)		967 (-)	ANAERO1CONSENSUS	368 (+)		1149 (-)		219 (+)	ARR1AT	216 (+)	ANAERO1CONSENSUS	203 (+)		1263 (-)		1220 (+)
	776 (-)		1612 (+)		258 (-)	ARR1AT	330 (+)		1767 (+)		1765 (+)	ANAERO3CONSENSUS	323 (-)		482 (-)		1576 (+)	ACGTTBOX	967 (+)	AMYBOX2	188 (-)	AGL2ATCONSENSUS	179 (+)		1876 (-)	AMYBOX1	302 (-)		886 (+)	ACGTCBOX	1233 (+)		885 (-)		1396 (-)	ANAERO2CONSENSUS	1920 (-)	ANAERO3CONSENSUS	534 (+)		281 (-)		724 (+)		1312 (+)	ANAERO1CONSENSUS	964 (+)		1224 (+)
	1253 (-)		1679 (+)		1380 (-)		866 (+)		144 (-)		831 (-)	ARFAT	1031 (-)		828 (-)		1621 (+)		967 (-)	ANAERO1CONSENSUS	85 (+)	ANAERO1CONSENSUS	602 (+)	ACGTABREMOTIFA2OSEM	1878 (+)	ANAERO1CONSENSUS	823 (+)		1005 (+)		1233 (-)		1407 (-)	ACGTTBOX	1395 (+)	ARFAT	969 (-)	ARFAT	295 (+)		553 (-)		1060 (+)		1317 (+)		398 (-)		1364 (-)
ACGTTBOX	84 (+)		1362 (-)	ABREZMRAB28	258 (+)		745 (+)		149 (-)		1259 (-)	ARR1AT	113 (+)		1312 (-)		1352 (-)	AMYBOX1	780 (-)		293 (+)		1542 (+)		1875 (-)		1464 (+)		1175 (+)	AMYBOX1	1312 (+)	AMYBOX1	1380 (+)		1395 (-)	ARR1AT	1067 (+)		868 (-)		558 (-)		109 (+)		428 (-)	ARR1AT	394 (+)		1454 (-)
	162 (+)		1612 (-)		258 (-)		1020 (+)		363 (-)	ANAERO2CONSENSUS	228 (-)		336 (+)		1345 (-)		1575 (-)	ANAERO1CONSENSUS	563 (-)		1510 (+)		463 (-)	ACGTATERD1	1878 (+)		112 (-)		844 (-)		1537 (+)		873 (-)	AMYBOX1	721 (+)		1149 (+)	ARR1AT	281 (+)		662 (-)		147 (+)		826 (-)		1277 (+)		1459 (-)
	84 (-)		1679 (-)	ACGTABREMOTIFA2OSEM	1379 (-)		35 (+)	ANAERO3CONSENSUS	1275 (-)		542 (-)		1084 (+)	AMMORESIVDCRNIA1	1789 (-)		1620 (-)		876 (-)		1514 (+)		1171 (-)		1878 (-)		718 (-)		886 (-)		619 (-)	ANAERO1CONSENSUS	31 (+)		1656 (+)		1745 (+)		464 (+)		732 (-)		13 (+)		1513 (-)		1963 (+)		1926 (-)
	162 (-)	AMYBOX2	1251 (-)	ACGTATERD1	260 (+)		1072 (+)		1368 (-)	ANAERO4CONSENSUS	872 (-)		1337 (+)	AMYBOX1	177 (+)	ACGTABREMOTIFA2OSEM	1354 (+)		1215 (-)	ANAERO2CONSENSUS	1544 (-)	ARR1AT	125 (+)	ACGTROOT1	1875 (+)		1371 (-)		1005 (-)		650 (-)		1486 (-)	ANAERO1CONSENSUS	121 (+)		694 (+)		524 (+)		836 (-)		886 (+)	ARR1AT	265 (+)		10 (+)	ARR1AT	773 (+)
ANAERO1CONSENSUS	938 (+)	ANAERO1CONSENSUS	1065 (+)		1382 (+)		290 (-)	ARR1AT	1329 (+)	ARR1AT	531 (+)		1046 (+)		325 (+)	ACGTATERD1	1354 (+)	ARR1AT	447 (+)	ARR1AT	1271 (+)		1608 (+)		1875 (-)	ANAERO3CONSENSUS	1236 (+)		1175 (-)	ANAERO1CONSENSUS	984 (+)	ANAERO2CONSENSUS	471 (+)		1929 (+)		308 (-)		1146 (+)		1024 (-)		1154 (+)		534 (+)		512 (+)		1148 (+)
	1234 (+)	ANAERO3CONSENSUS	1189 (-)		260 (-)		568 (-)		1570 (+)		1561 (+)		296 (+)		496 (+)		1577 (+)		602 (+)		1298 (+)		1988 (+)	AMYBOX1	36 (+)	ARR1AT	587 (+)	AGMOTIFNTMYB2	550 (+)	ANAERO2CONSENSUS	1582 (+)	ARFAT	723 (+)		132 (-)		313 (-)		1439 (+)		1754 (-)		1186 (+)		855 (+)		1761 (+)		1283 (+)
ANAERO2CONSENSUS	1574 (+)	ARR1AT	301 (+)		1382 (-)		848 (-)		1780 (+)		497 (+)		1211 (+)		778 (+)		1622 (+)		908 (+)		1709 (+)		970 (+)		196 (-)		1459 (+)	AMYBOX1	999 (-)	ARFAT	1806 (+)	ARR1AT	1307 (+)		502 (-)		382 (-)		1761 (+)	ASF1MOTIFCAMV	1498 (+)		1252 (+)		1101 (+)		1863 (+)		1391 (+)
ANAERO3CONSENSUS	1888 (+)		427 (+)	AMYBOX1	1165 (-)		1157 (-)		1901 (+)		782 (+)		4 (-)		407 (-)		1641 (+)		1040 (+)		197 (+)		1001 (+)	ANAERO1CONSENSUS	96 (+)		962 (+)	AMYBOX2	693 (-)	ARR1AT	506 (+)		680 (+)	ANAERO2CONSENSUS	1446 (+)		405 (-)		1978 (+)	BIHD1OS	4 (+)		1284 (+)		1157 (+)		281 (-)		1920 (+)
ARR1AT	53 (+)		886 (+)	AMYBOX2	249 (+)		1256 (-)		730 (+)		66 (-)		430 (-)	ANAERO1CONSENSUS	576 (+)		1354 (-)		1182 (+)		268 (+)		1249 (+)		1560 (-)		230 (+)	ANAERO1CONSENSUS	1155 (+)		824 (+)		1230 (+)	ARR1AT	1245 (+)		436 (-)		1226 (+)		117 (+)		154 (-)		1542 (+)		632 (-)		1426 (+)
	98 (+)		1570 (+)	ANAERO1CONSENSUS	1926 (-)		1549 (-)		1267 (+)		102 (-)		650 (-)		657 (+)		1577 (-)		594 (+)		859 (+)		95 (+)		1949 (-)		688 (+)		1650 (-)		947 (+)		243 (-)		1495 (+)		712 (-)		1584 (+)		688 (+)		536 (-)		1645 (+)		993 (-)		1496 (+)
	379 (+)		526 (+)		1930 (-)		1561 (-)		354 (+)		321 (-)		1090 (-)		1193 (-)		1622 (-)		1226 (+)		1357 (+)		172 (+)		1957 (-)		1857 (+)	ANAERO2CONSENSUS	1525 (+)		1069 (+)		673 (-)		12 (+)		959 (-)		1844 (+)		543 (-)		602 (-)		383 (+)		1232 (-)		1613 (+)
	712 (+)		399 (+)	ARR1AT	209 (+)		1679 (-)		1206 (+)		563 (-)		1135 (-)	ARR1AT	688 (+)		1641 (-)		485 (+)		2 (-)		433 (+)	ARR1AT	219 (+)		191 (+)	ANAERO3CONSENSUS	1875 (-)		1506 (+)		756 (-)		437 (+)		1166 (-)		4 (-)		649 (-)		675 (-)		1630 (+)		1547 (-)		561 (-)
	1301 (+)		332 (+)		463 (+)		1712 (-)		1284 (+)		1051 (-)		1431 (-)		1201 (+)	AMMORESIVDCRNIA1	604 (+)		148 (-)		80 (-)		682 (+)		889 (+)		371 (+)	ARFAT	1567 (+)		51 (+)		871 (-)		449 (+)		1200 (-)		145 (-)	BOXCPSAS1	996 (+)		857 (-)		434 (+)		1988 (-)		880 (-)
	673 (+)		1263 (+)		1802 (+)	ASF1MOTIFCAMV	161 (+)		1702 (+)		1082 (-)		1456 (-)		1219 (+)	AMYBOX1	1130 (-)		291 (-)		152 (-)		1444 (+)		935 (+)		983 (+)	ARR1AT	624 (+)		136 (+)		1024 (-)		1416 (+)		1262 (-)		547 (-)	BOXIINTPATPB	181 (+)		897 (-)		631 (+)		1994 (-)		934 (-)
	738 (+)		1812 (+)		1980 (+)	BIHD1OS	890 (+)		1706 (+)		1608 (-)		1604 (-)		1695 (+)	AMYBOX2	1769 (+)		322 (-)		889 (-)		208 (-)		1487 (+)		1575 (+)		643 (+)		323 (+)		1065 (-)		126 (-)		1297 (-)		882 (-)		456 (+)		1378 (-)		691 (-)	ASF1MOTIFCAMV	1431 (+)		938 (-)
	126 (-)		571 (-)		646 (+)		1440 (+)		1759 (+)		1907 (-)		1941 (-)		912 (+)	ANAERO1CONSENSUS	1668 (+)		369 (-)		996 (-)		251 (-)		1679 (+)		55 (-)		1010 (+)		910 (+)		1276 (-)		171 (-)		1540 (-)		1625 (-)		1981 (+)		1505 (-)		1366 (-)		252 (-)		1057 (-)
	157 (-)		855 (-)		1315 (+)		1721 (+)		12 (-)		1958 (-)		1947 (-)		1794 (+)		1759 (+)		553 (-)		1010 (-)		308 (-)		1693 (+)		412 (-)		1319 (+)		1486 (+)		1848 (-)		364 (-)		1726 (-)		1963 (-)		383 (-)		1540 (-)		1473 (-)	ATHB6COREAT	189 (-)		1093 (-)
	200 (-)		935 (-)		1827 (+)		20 (-)		162 (-)	ASF1MOTIFCAMV	1574 (-)	BIHD1OS	1312 (+)		27 (+)	ARFAT	160 (+)		770 (-)		1220 (-)		316 (-)		1777 (+)		438 (-)		1671 (+)		1399 (+)		1957 (-)		464 (-)		1912 (-)	ASF1MOTIFCAMV	350 (+)	BOXLCOREDCPAL	1845 (+)		1778 (-)		1576 (-)	BIHD1OS	217 (+)		1195 (-)
	498 (-)		1433 (-)		77 (-)		907 (-)		282 (-)	ATHB6COREAT	584 (-)		95 (-)		764 (+)	ARR1AT	864 (+)		841 (-)		1563 (-)		638 (-)		1544 (+)		525 (-)		205 (+)		1832 (+)		1972 (-)		570 (-)	ASF1MOTIFCAMV	1239 (+)	BIHD1OS	1671 (+)	CAATBOX1	88 (+)		1886 (-)		1835 (-)		714 (+)		1448 (-)
	934 (-)		1560 (-)		132 (-)		1390 (-)		908 (-)	BIHD1OS	16 (+)		370 (-)		857 (+)		1691 (+)		868 (-)		1595 (-)		705 (-)		101 (-)		602 (-)		1932 (+)		43 (-)	BIHD1OS	1073 (+)		678 (-)		1195 (-)		651 (-)		214 (+)		1941 (-)		1866 (-)		1971 (+)		1956 (-)
	1154 (-)		1906 (-)		222 (-)	BOXIINTPATPB	513 (+)		1101 (-)		591 (+)		375 (-)		1767 (+)		202 (+)		1137 (-)		1671 (-)		769 (-)		322 (-)		758 (-)		230 (+)		199 (-)		11 (-)		1252 (-)	ATHB1ATCONSENSUS	1173 (+)		1071 (-)		319 (+)	AUXREPSIAA4	1818 (+)		1874 (-)		1116 (-)	BIHD1OS	21 (+)
	1186 (-)	ASF1MOTIFCAMV	1621 (+)		407 (-)		611 (+)		1297 (-)		997 (-)		1050 (-)		18 (-)		964 (+)		1298 (-)	BIHD1OS	434 (+)		800 (-)		356 (-)		1184 (-)		903 (+)		230 (-)		899 (-)		1259 (-)		1173 (-)	BOXCPSAS1	929 (+)		355 (+)	BIHD1OS	684 (+)		1934 (-)	BOXIINTPATPB	673 (+)		31 (+)
	1363 (-)	BIHD1OS	1239 (+)		564 (-)		859 (+)		1343 (-)	BOXCPSAS1	136 (-)		1221 (-)		47 (-)		1107 (+)		1332 (-)		513 (+)		1044 (-)		643 (-)		1426 (-)		1390 (+)		253 (-)		1582 (-)		1544 (-)	ATHB5ATCORE	1173 (+)	BOXIINTPATPB	231 (+)		583 (+)		168 (-)	BIHD1OS	198 (+)		1336 (+)		398 (+)
	1464 (-)		1424 (+)		691 (-)	CAATBOX1	383 (+)		1653 (-)	BOXIINTPATPB	370 (-)	BOXCPSAS1	692 (+)		235 (-)		788 (+)		1634 (-)		736 (+)		1297 (-)		885 (-)		1435 (-)		85 (-)		293 (-)	BOXIINTPATPB	458 (+)	ASF1MOTIFCAMV	252 (+)		1173 (-)		745 (-)		683 (+)		1577 (-)	BOXIINTPATPB	863 (+)		344 (-)		1590 (+)
	1809 (-)		1789 (+)		958 (-)		605 (+)		1688 (-)		549 (-)	BOXIINTPATPB	1721 (+)		253 (-)		190 (-)		1735 (-)		59 (-)	ATHB1ATCONSENSUS	1963 (+)		1343 (-)		1863 (-)		110 (-)		471 (-)		1435 (+)	ATHB6COREAT	894 (-)	ATHB6COREAT	763 (-)	BOXLCOREDCPAL	221 (-)		789 (+)	BOXCPSAS1	1320 (-)		1496 (+)	CAATBOX1	147 (+)	BOXIINTPATPB	415 (-)
	1814 (-)		129 (-)		992 (-)		667 (+)	ASF1MOTIFCAMV	1949 (+)		1167 (-)		1121 (-)		356 (-)		346 (-)		1774 (-)		114 (-)		1963 (-)		1605 (-)	ASF1MOTIFCAMV	324 (+)		194 (-)		515 (-)		1154 (-)	BIHD1OS	1326 (+)	BIHD1OS	614 (+)	CAATBOX1	144 (+)		1042 (+)	BOXIINTPATPB	440 (+)		1570 (+)		220 (+)	BS1EGCCR	1332 (-)
	1929 (-)		1721 (-)		1105 (-)		975 (+)		1226 (-)	BOXLCOREDCPAL	1234 (-)		1628 (-)		435 (-)		453 (-)		1831 (-)	BOXIINTPATPB	177 (+)	ATHB5ATCORE	1963 (+)		1668 (-)		1148 (-)		279 (-)		571 (-)	CAATBOX1	49 (+)		1525 (+)		263 (-)		268 (+)		1174 (+)	BOXLCOREDCPAL	322 (+)		755 (-)		226 (+)	CAATBOX1	18 (+)
ATHB6COREAT	804 (-)	BOXIINTPATPB	482 (-)		1962 (-)		1508 (+)	AT1BOX	441 (-)	CAATBOX1	65 (+)		1785 (-)		805 (-)		457 (-)	BIHD1OS	392 (+)		1743 (+)		1963 (-)	ASF1MOTIFCAMV	1864 (+)	AUXRETGA1GMGH3	324 (+)		309 (-)		810 (-)		77 (+)		601 (-)		1777 (-)		358 (+)		1441 (+)		1351 (-)	BOXLCOREDCPAL	1182 (+)		449 (+)		37 (+)
BIHD1OS	1541 (+)		1712 (-)	BIHD1OS	825 (+)		1590 (+)	ATHB6COREAT	1466 (+)		101 (+)	BOXLCOREDCPAL	1982 (+)		843 (-)		461 (-)		730 (+)		909 (-)	ATHB6COREAT	1810 (+)	ATHB6COREAT	151 (-)	BIHD1OS	252 (+)		331 (-)		817 (-)		181 (+)		972 (-)	BOXIINTPATPB	952 (+)		787 (+)		1564 (+)		1705 (-)	CAATBOX1	3 (+)		472 (+)		349 (+)
	633 (-)	BOXIIPCCHS	1676 (-)		1358 (+)		1602 (+)	AUXRETGA1GMGH3	1223 (-)		296 (+)	CAATBOX1	196 (+)		850 (-)		569 (-)		803 (+)		1402 (-)	BIHD1OS	1784 (+)	BOXCPSAS1	1519 (-)		1154 (+)		341 (-)		895 (-)		209 (+)	BOXIINTPATPB	41 (+)		1443 (+)		872 (+)		1768 (+)		1737 (-)		342 (+)		644 (+)		405 (+)
	1225 (-)	BOXLCOREDCPAL	801 (+)		1770 (+)		1644 (+)	BIHD1OS	191 (+)		395 (+)		411 (+)		1249 (-)		688 (-)		901 (+)		1636 (-)		1857 (+)	BOXIINTPATPB	1619 (+)		82 (-)		556 (-)		956 (-)		242 (+)		238 (+)		1740 (+)		1140 (+)		1803 (+)	CAATBOX1	26 (+)		482 (+)		729 (+)		410 (+)
	1547 (-)	CAATBOX1	23 (+)		180 (-)		1736 (+)		1840 (+)		424 (+)		422 (+)		1400 (-)		737 (-)		1109 (+)	BOXLCOREDCPAL	1759 (-)		454 (-)		491 (-)		768 (-)		653 (-)		1974 (-)		476 (+)		1845 (+)		1070 (-)		1171 (+)		112 (-)		153 (+)		569 (+)		798 (+)		458 (+)
BOXCPSAS1	1590 (+)		132 (+)		1792 (-)		1863 (+)		640 (-)		665 (+)		473 (+)		1572 (-)		782 (-)		451 (-)	CAATBOX1	10 (+)	BOXIINTPATPB	344 (+)	BOXIIPCCHS	1878 (+)		950 (-)		683 (-)	ASF1MOTIFCAMV	1232 (+)		672 (+)		1972 (+)		1117 (-)		1189 (+)		221 (-)		171 (+)		617 (+)		805 (+)		463 (+)
BOXIINTPATPB	1107 (+)		349 (+)	BOXIINTPATPB	935 (+)		171 (-)		923 (-)		708 (+)		485 (+)		1773 (-)		929 (-)		821 (-)		48 (+)	BOXLCOREDCPAL	505 (-)		1875 (-)	BOXCPSAS1	605 (+)		727 (-)		1217 (-)		940 (+)		1977 (+)		1594 (-)		1355 (+)		321 (-)		189 (+)		702 (+)		843 (+)		883 (+)
	579 (-)		574 (+)		1019 (+)		934 (-)		1668 (-)		793 (+)		580 (+)		1905 (-)		1043 (-)		1328 (-)		117 (+)	BP5OSWX	1742 (+)	BOXLCOREDCPAL	1919 (-)	BOXIINTPATPB	514 (+)		740 (-)	BIHD1OS	310 (-)		1076 (+)		104 (-)	CAATBOX1	4 (+)		1630 (+)		444 (-)		357 (+)		819 (+)		934 (+)		937 (+)
	1873 (-)		718 (+)		555 (-)		977 (-)	BOXIINTPATPB	1135 (+)		825 (+)		586 (+)		1994 (-)		1128 (-)	BOXCPSAS1	1335 (+)		422 (+)	CAATBOX1	21 (+)	CAATBOX1	229 (+)		829 (+)		856 (-)	BOXCPSAS1	1776 (-)		1210 (+)	BOXLCOREDCPAL	654 (+)		12 (+)		1898 (+)		647 (-)		378 (+)		1128 (+)		980 (+)		1064 (+)
BOXLCOREDCPAL	230 (+)		773 (+)		864 (-)		1313 (-)		1457 (+)		978 (+)		649 (+)	ASF1MOTIFCAMV	749 (-)		1251 (-)	BOXIINTPATPB	695 (+)		659 (+)		207 (+)		325 (+)	BS1EGCCR	1971 (-)		1232 (-)	CAATBOX1	42 (+)		1250 (+)		658 (+)		201 (+)		1962 (+)		791 (-)		539 (+)		1149 (+)		1065 (+)		1096 (+)
CAATBOX1	122 (+)		809 (+)		1708 (-)		1596 (-)		31 (-)		1081 (+)		750 (+)		787 (-)		1464 (-)		738 (+)		777 (+)		267 (+)		550 (+)	CAATBOX1	64 (+)		1310 (-)		180 (+)		1275 (+)	CAATBOX1	57 (+)		208 (+)		1984 (+)		1488 (-)		828 (+)		1365 (+)		1079 (+)		1168 (+)
	196 (+)		880 (+)	BOXIIPCCHS	1379 (-)	CACGTGMOTIF	240 (+)	CAATBOX1	133 (+)		1491 (+)		944 (+)	BIHD1OS	569 (+)		1588 (-)		50 (-)		888 (+)		307 (+)		808 (+)		255 (+)		1741 (-)		229 (+)		1361 (+)		145 (+)		266 (+)		236 (-)		1834 (-)		1423 (+)		1373 (+)		1231 (+)		1180 (+)
	292 (+)		934 (+)	CAATBOX1	76 (+)		240 (-)		194 (+)		1910 (+)		1035 (+)		1378 (+)	ASF1MOTIFCAMV	616 (+)	BOXLCOREDCPAL	1907 (+)		995 (+)		315 (+)		1112 (+)		396 (+)		1791 (-)		301 (+)		1594 (+)		370 (+)		307 (+)		270 (-)		1896 (-)		1504 (+)		1469 (+)		1334 (+)		1233 (+)
	392 (+)		1073 (+)		80 (+)	CACTFTPPCA1	190 (+)		487 (+)		1937 (+)		1040 (+)		1798 (+)	BIHD1OS	1365 (+)	CAATBOX1	47 (+)		1103 (+)		351 (+)		1347 (+)		757 (+)		1795 (-)		313 (+)		1997 (+)		417 (+)		724 (+)		397 (-)	CACTFTPPCA1	256 (+)		1535 (+)		1865 (+)		1394 (+)		1755 (+)
	608 (+)		1724 (+)		135 (+)		218 (+)		660 (+)		1957 (+)		1089 (+)		538 (-)		1734 (+)		90 (+)		1310 (+)		598 (+)		1427 (+)		868 (+)		1870 (-)		803 (+)		130 (-)		569 (+)		736 (+)		625 (-)		295 (+)		47 (-)		454 (-)		1444 (+)		230 (-)
	624 (+)		1733 (+)		301 (+)		378 (+)		1100 (+)		1970 (+)		1152 (+)		922 (-)		1928 (+)		360 (+)		1424 (+)		768 (+)		1466 (+)		887 (+)		1954 (-)		816 (+)		782 (-)		619 (+)		877 (+)		807 (-)		632 (+)		111 (-)		924 (-)		1753 (+)		533 (-)
	745 (+)		1896 (+)		738 (+)		415 (+)		1130 (+)		14 (-)		1450 (+)		1072 (-)		1372 (-)		454 (+)		1432 (+)		863 (+)		1667 (+)		996 (+)		1966 (-)		894 (+)		845 (-)		677 (+)		978 (+)		843 (-)		652 (+)		191 (-)		1040 (-)		41 (-)		637 (-)
	831 (+)		63 (-)		820 (+)		480 (+)		1296 (+)		82 (-)		1566 (+)		1641 (-)	BOXIINTPATPB	1030 (+)		497 (+)		1479 (+)		1043 (+)		1732 (+)		1026 (+)	ASF1MOTIFCAMV	1176 (-)		1829 (+)		1136 (-)		1067 (+)		1098 (+)		1087 (-)		852 (+)		554 (-)		1086 (-)		194 (-)		663 (-)
	888 (+)		197 (-)		828 (+)		494 (+)		1346 (+)		558 (-)		1578 (+)	BOXIINTPATPB	150 (+)		1174 (+)		727 (+)		1594 (+)		1146 (+)		1848 (+)		1057 (+)	AUXREPSIAA4	66 (+)		1864 (+)		1561 (-)		1226 (+)		1103 (+)		1105 (-)		1275 (+)		718 (-)		1103 (-)		372 (-)		1498 (-)
	990 (+)		432 (-)		857 (+)		910 (+)		1466 (+)		589 (-)		1737 (+)		915 (-)		1739 (-)		751 (+)		1598 (+)		1367 (+)		1912 (+)		1116 (+)	BIHD1OS	220 (+)		1879 (+)		1603 (-)		1343 (+)		1173 (+)		1357 (-)		1366 (+)		939 (-)		1112 (-)		602 (-)		1678 (-)
	1153 (+)		782 (-)		1132 (+)		1242 (+)		1516 (+)		598 (-)		1864 (+)		1724 (-)		1827 (-)		824 (+)		1715 (+)		1452 (+)		156 (-)		1151 (+)		605 (-)		1887 (+)	CACGTGMOTIF	540 (+)		1480 (+)		1352 (+)		1393 (-)		1777 (+)		1069 (-)		1132 (-)		708 (-)	CACTFTPPCA1	24 (+)
	1169 (+)		813 (-)		1717 (+)		1383 (+)		1529 (+)		895 (-)		1878 (+)	CAATBOX1	3 (+)	BOXLCOREDCPAL	1555 (+)		1007 (+)		1817 (+)		1480 (+)		639 (-)		1183 (+)		840 (-)		1973 (+)		540 (-)		1520 (+)		1373 (+)		1430 (-)		262 (+)		1152 (-)		1159 (-)		888 (-)		46 (+)
	1362 (+)		1231 (-)		1779 (+)		59 (+)		1872 (+)		935 (-)		84 (-)		17 (+)		1184 (-)		1331 (+)		1822 (+)		1560 (+)		656 (-)		1338 (+)		1829 (-)		1995 (+)	CACTFTPPCA1	40 (+)		1555 (+)		1441 (+)		1441 (-)		359 (+)		1184 (-)		1342 (-)		1175 (-)		685 (+)
	1569 (+)		1399 (-)		27 (-)		151 (+)		50 (-)		1076 (-)		198 (-)		24 (+)	CAATBOX1	180 (+)		1553 (+)		270 (-)		1796 (+)		716 (-)		1767 (+)		1973 (-)		138 (-)		196 (+)		1873 (+)		1556 (+)		1446 (-)		415 (+)		1201 (-)		1612 (-)		1504 (-)		1191 (+)
	1918 (+)		1422 (-)		70 (-)		309 (+)		371 (-)		1538 (-)		208 (-)		46 (+)		404 (+)		1643 (+)		731 (-)		1810 (+)		735 (-)		18 (-)	BOXIINTPATPB	274 (+)		303 (-)		221 (+)		1 (-)		1569 (+)		1453 (-)		882 (+)		1250 (-)		1685 (-)		1538 (-)		1340 (+)
	141 (-)		1463 (-)		211 (-)		350 (+)		392 (-)		1601 (-)		282 (-)		160 (+)		456 (+)		1830 (+)		1273 (-)		1963 (+)		797 (-)		103 (-)		867 (+)		325 (-)		691 (+)		599 (-)		1590 (+)		1551 (-)		981 (+)		1382 (-)		1796 (-)		1809 (-)		1610 (+)
	185 (-)		1661 (-)		288 (-)		389 (+)		529 (-)		1711 (-)		338 (-)		276 (+)		460 (+)		449 (-)		1314 (-)		39 (-)		855 (-)		377 (-)	BOXLCOREDCPAL	826 (+)		385 (-)		695 (+)		693 (-)		1622 (+)		1669 (-)		1504 (+)		1440 (-)	CACTFTPPCA1	31 (+)	CAATBOX2	1228 (+)		1811 (+)
	264 (-)		1787 (-)		510 (-)		435 (+)		571 (-)		1743 (-)		582 (-)		400 (+)		533 (+)		505 (-)		1426 (-)		86 (-)		874 (-)		398 (-)	CAATBOX1	114 (+)		549 (-)		703 (+)		899 (-)		1763 (+)		1846 (-)		1518 (+)		1562 (-)		135 (+)	CACTFTPPCA1	137 (+)		1934 (+)
	455 (-)	CACGTGMOTIF	1678 (+)		706 (-)		701 (+)		727 (-)		1948 (-)		742 (-)		434 (+)		627 (+)		590 (-)		1711 (-)		174 (-)		900 (-)		425 (-)		157 (+)		969 (-)		744 (+)		1160 (-)		1968 (+)		1894 (-)		1549 (+)	CACTFTPPCA1	162 (+)		154 (+)		487 (+)		1962 (+)
	640 (-)		1678 (-)		788 (-)		722 (+)		732 (-)	CACTFTPPCA1	265 (+)		985 (-)		441 (+)		785 (+)		669 (-)	CACTFTPPCA1	124 (+)		458 (-)		931 (-)		478 (-)		256 (+)		1006 (-)		759 (+)		1574 (-)		1982 (+)	CACTFTPPCA1	43 (+)		1670 (+)		234 (+)		270 (+)		775 (+)		166 (+)
	796 (-)	CACTFTPPCA1	31 (+)		800 (-)		1219 (+)		921 (-)		880 (+)		1048 (-)		572 (+)		928 (+)		718 (-)		146 (+)		631 (-)		1483 (-)		497 (-)		308 (+)		1038 (-)		1053 (+)		1642 (-)		143 (-)		190 (+)		1699 (+)		1315 (+)		586 (+)		971 (+)		466 (+)
	809 (-)		56 (+)		851 (-)		24 (-)		1282 (-)		1093 (+)		1213 (-)		597 (+)		1254 (+)		762 (-)		257 (+)		684 (-)	CACGTGMOTIF	1877 (+)		676 (-)		361 (+)		1078 (-)		1177 (+)	CAATBOX2	566 (+)		160 (-)		204 (+)		1852 (+)		1372 (+)		1260 (+)		1319 (+)		469 (+)
	1141 (-)		322 (+)		999 (-)		113 (-)		1306 (-)		1779 (+)		1272 (-)		761 (+)		1386 (+)		910 (-)		390 (+)		722 (-)		1877 (-)		834 (-)		555 (+)		1230 (-)		1757 (+)	CACTFTPPCA1	640 (+)		501 (-)		209 (+)		23 (-)		1390 (+)		1382 (+)		1475 (+)		898 (+)
	1479 (-)		841 (+)		1035 (-)		118 (-)		1348 (-)		188 (+)		1339 (-)		804 (+)		1587 (+)		1534 (-)		437 (+)		967 (-)	CACTFTPPCA1	80 (+)		908 (-)		1017 (+)		1302 (-)		1822 (+)		1094 (+)		649 (-)		365 (+)		30 (-)		1794 (+)		1435 (+)		1887 (+)		1034 (+)
	1551 (-)		1639 (+)		1281 (-)		147 (-)		1704 (-)		514 (+)		1354 (-)		1248 (+)		1858 (+)		1543 (-)		905 (+)		1152 (-)		822 (+)		932 (-)		1049 (+)		1643 (-)		1868 (+)		1144 (+)		657 (-)		502 (+)		195 (-)		1897 (+)		1848 (+)		49 (+)		1152 (+)
	1558 (-)		192 (+)		1602 (-)		183 (-)		1713 (-)		1640 (+)		1752 (-)		1381 (+)		334 (-)		1790 (-)		1078 (+)		1303 (-)		1065 (+)		948 (-)		1274 (+)		1671 (-)		1947 (+)		1198 (+)		768 (-)		701 (+)		276 (-)		1954 (+)		181 (+)		70 (+)		1242 (+)
	1614 (-)		620 (+)		1768 (-)		214 (-)		1878 (-)		1806 (+)		1773 (-)		1637 (+)		535 (-)		1954 (-)		1131 (+)		1339 (-)		1072 (+)		985 (-)		1426 (+)		1982 (-)		72 (+)		1528 (+)		776 (-)		742 (+)		504 (-)		284 (+)		214 (+)		209 (+)		1248 (+)
CACTFTPPCA1	135 (+)		722 (+)		1781 (-)		261 (-)		1891 (-)		1838 (+)	CACGTGMOTIF	574 (+)		1904 (+)		647 (-)	CACTFTPPCA1	220 (+)		1243 (+)		1619 (-)		1567 (+)		1841 (-)		1647 (+)	CACTFTPPCA1	13 (+)		274 (+)		1800 (+)		1178 (-)		792 (+)		518 (-)		299 (+)		538 (+)		438 (+)		1251 (+)
	562 (+)		906 (+)	CACGTGMOTIF	259 (+)		340 (-)		1903 (-)		1882 (+)		574 (-)		346 (-)		966 (-)		733 (+)		1802 (+)		1968 (-)		10 (+)		1918 (-)		1696 (+)		775 (+)		378 (+)		148 (+)		1526 (-)		1530 (+)		613 (-)		448 (+)		1248 (+)		478 (+)		1255 (+)
	1844 (+)		1009 (+)		1381 (+)		428 (-)	CACTFTPPCA1	242 (+)		161 (-)	CACTFTPPCA1	310 (+)		528 (-)		1078 (-)		745 (+)		510 (+)	CACTFTPPCA1	501 (+)		73 (+)	CACTFTPPCA1	268 (+)		1740 (+)		976 (+)		631 (+)		161 (+)		1558 (-)		1722 (+)		968 (-)		951 (+)		1710 (+)		610 (+)		1321 (+)
	3 (+)		1114 (+)		259 (-)		433 (-)		1384 (+)		180 (-)		417 (+)		623 (-)		1136 (-)		904 (+)		824 (+)		1082 (+)		223 (+)		339 (+)		1751 (+)		1023 (+)		706 (+)		228 (+)		1775 (-)		19 (+)		1162 (-)		1219 (+)		67 (-)		1459 (+)		1532 (+)
	167 (+)		1236 (+)		1381 (-)		532 (-)		262 (+)		378 (-)		433 (+)		665 (-)		1165 (-)		1387 (+)		1095 (+)		1119 (+)		413 (+)		612 (+)		1790 (+)		1858 (+)		862 (+)		304 (+)		1946 (-)		50 (+)		1370 (-)		1244 (+)		148 (-)		1630 (+)		1626 (+)
	488 (+)		1246 (+)	CACTFTPPCA1	4 (+)		623 (-)		305 (+)		402 (-)		1027 (+)		1091 (-)		1280 (-)		1582 (+)		647 (-)		1646 (+)		507 (+)		1314 (+)		1794 (+)		595 (+)		878 (+)		309 (+)	CACTFTPPCA1	72 (+)		307 (+)		1394 (-)		1305 (+)		815 (-)		1874 (+)		1692 (+)
	503 (+)		1315 (+)		199 (+)		905 (-)		312 (+)		723 (-)		1408 (+)		1548 (-)		1743 (-)		1815 (+)		882 (-)		1765 (+)		1068 (+)		1352 (+)		1892 (+)		881 (+)		928 (+)		477 (+)		156 (+)		470 (+)		1668 (-)		1446 (+)		869 (-)		1908 (+)		1761 (+)
	1210 (+)		1777 (+)		667 (+)		1003 (-)		415 (+)		799 (-)		1835 (+)		1639 (-)		1907 (-)		1853 (+)		943 (-)		392 (+)		1075 (+)		1646 (+)		1927 (+)		1176 (+)		1004 (+)		742 (+)		330 (+)		530 (+)		1684 (-)		52 (-)		951 (-)		29 (-)		156 (-)
	1336 (+)		1851 (+)		1228 (+)		1344 (-)		423 (+)		1014 (-)		62 (+)		1765 (-)		1918 (-)		1884 (+)		971 (-)		1531 (+)		1248 (+)		1695 (+)		1965 (+)		1179 (+)		1010 (+)		913 (+)		1402 (+)		587 (+)		1704 (-)		528 (-)		973 (-)		65 (-)		365 (-)
	1339 (+)		72 (-)		1417 (+)		1370 (-)		515 (+)		1418 (-)		123 (+)		1796 (-)	CACGTGMOTIF	1353 (+)		1925 (+)		1022 (-)		34 (-)		1384 (+)		1750 (+)		63 (-)		1287 (+)		1085 (+)		1319 (+)		1486 (+)		661 (+)		1900 (-)		591 (-)		1061 (-)		77 (-)		643 (-)
	1345 (+)		76 (-)		1472 (+)		1388 (-)		768 (+)		1421 (-)		398 (+)	CACTFTPPCA1	110 (+)		1576 (+)		59 (+)		1069 (-)		103 (-)		1412 (+)		1845 (+)		141 (-)		365 (-)		1170 (+)		1947 (+)		1705 (+)		973 (+)	CAREOSREP1	561 (+)		922 (-)		1204 (-)		133 (-)		1373 (-)
	1348 (+)		210 (-)		1477 (+)		1517 (-)		1261 (+)		1465 (-)		595 (+)		1321 (+)		1621 (+)		99 (+)		1167 (-)		121 (-)		1600 (+)		70 (+)		207 (-)		481 (-)		1198 (+)		322 (-)		1830 (+)		1208 (+)		1786 (-)		1259 (-)		1602 (-)		436 (-)		1527 (-)
	1351 (+)		298 (-)		1773 (+)		1524 (-)		1361 (+)		1638 (-)		844 (+)		1644 (+)		1640 (+)		303 (+)		1464 (-)		248 (-)		1899 (+)		319 (+)		224 (-)		784 (-)		1331 (+)		498 (-)		1834 (+)		1922 (+)	CARGATCONSENSUS	141 (+)		1519 (-)	CANBNNAPA	1838 (+)		463 (-)		1585 (-)
	1354 (+)		423 (-)		618 (+)		1634 (-)		1534 (+)	CANBNNAPA	192 (+)		864 (+)		1854 (+)		1353 (-)		540 (+)		1858 (-)		377 (-)		146 (-)		553 (+)		468 (-)		793 (-)		1814 (+)		590 (-)		1935 (+)		1970 (+)		141 (-)		1567 (-)	CAREOSREP1	57 (-)		712 (-)		1600 (-)
	1701 (+)		539 (-)		1399 (+)		1958 (-)		1618 (+)	CAREOSREP1	691 (+)		888 (+)		83 (+)		1576 (-)		548 (+)	CATATGGMSAUR	683 (+)		615 (-)		252 (-)		792 (+)		511 (-)		1280 (-)		1874 (+)		698 (-)		15 (+)		112 (-)	CARGCW8GAT	479 (+)		1641 (-)	CARGCW8GAT	1507 (+)		743 (-)		1917 (-)
	1836 (+)		653 (-)		1495 (+)	CANBNNAPA	1393 (+)		1737 (+)		571 (-)		1327 (+)		394 (+)		1621 (-)		812 (+)		683 (-)		647 (-)		335 (-)		1219 (+)		768 (-)		1382 (-)		7 (-)		740 (-)		289 (+)		275 (-)		634 (+)		1695 (-)		1917 (+)		786 (-)		1945 (-)
	147 (-)		666 (-)		1860 (+)		1432 (+)		258 (-)	CARGCW8GAT	76 (+)		1441 (+)		961 (+)		1640 (-)		927 (+)	CCAATBOX1	1423 (+)		732 (-)		801 (-)		1348 (+)		912 (-)		1470 (-)		70 (-)		1180 (-)		466 (+)		303 (-)		927 (+)	CAREOSREP1	1844 (+)		1507 (-)		907 (-)	CANBNNAPA	1227 (+)
	150 (-)		731 (-)		58 (-)	CAREOSREP1	1983 (-)		310 (-)		825 (+)		1464 (+)		1190 (+)	CACTFTPPCA1	131 (+)		1011 (+)		270 (-)		778 (-)		880 (-)		1 (-)		1019 (-)		1492 (-)		388 (-)		1183 (-)		1001 (+)		338 (-)		1002 (+)	CARGATCONSENSUS	356 (+)		1917 (-)		1027 (-)	CAREOSREP1	1079 (+)
	306 (-)		926 (-)		89 (-)	CARGCW8GAT	605 (+)		526 (-)		1475 (+)		1486 (+)		1324 (+)		258 (+)		1365 (+)	CIACADIANLELHC	1479 (+)		832 (-)		1474 (-)		22 (-)		1291 (-)		1527 (-)		465 (-)		1237 (-)		1050 (+)		939 (-)		1074 (+)		356 (-)	CCA1ATLHCB1	1157 (-)		1215 (-)		373 (-)
	860 (-)		961 (-)		241 (-)		761 (+)		699 (-)		1823 (+)		1903 (+)		1563 (+)		500 (+)		1523 (+)	CPBCSPOR	248 (+)		1138 (-)		1493 (-)		32 (-)		1321 (-)		1775 (-)		468 (-)		1729 (-)		1057 (+)		1278 (-)		1114 (+)	CCA1ATLHCB1	216 (-)	CCAATBOX1	1864 (+)		1518 (-)		701 (-)
	916 (-)		1007 (-)		379 (-)		803 (+)		736 (-)		76 (-)		48 (-)		1857 (+)		753 (+)		1556 (+)		259 (-)		1235 (-)		1518 (-)		119 (-)		1360 (-)		1893 (-)		483 (-)		1745 (-)		1216 (+)		1497 (-)		1426 (+)	CCAATBOX1	25 (+)		1086 (-)		1722 (-)		854 (-)
	1089 (-)		1188 (-)		420 (-)		1590 (+)		862 (-)		825 (-)		155 (-)		1864 (+)		914 (+)		1806 (+)		1344 (-)		1267 (-)		1841 (-)		421 (-)		1846 (-)	CANBNNAPA	867 (+)		486 (-)	CANBNNAPA	1194 (+)		1226 (+)		1698 (-)		479 (-)		188 (+)		1112 (-)	CANBNNAPA	967 (+)	CARGCW8GAT	115 (+)
	1208 (-)		1345 (-)		763 (-)		605 (-)		943 (-)		1475 (-)		258 (-)		1877 (+)		1307 (+)		1818 (+)	CTRMCAMV35S	1767 (+)		1396 (-)		1844 (-)		892 (-)	CACGTGMOTIF	843 (+)		1852 (+)		489 (-)	CAREOSREP1	487 (+)		1458 (+)		1792 (-)		634 (-)		356 (+)	CEREGLUBOX2PSLEGA	771 (-)	CARGATCONSENSUS	1734 (+)		250 (+)
	1545 (-)		1417 (-)		793 (-)		761 (-)		968 (-)		1823 (-)		322 (-)		240 (-)		1884 (+)		57 (-)		1769 (+)		1401 (-)	CANBNNAPA	1802 (-)		903 (-)		843 (-)	CAREOSREP1	403 (-)		858 (-)		1760 (+)		1903 (+)	CAREOSREP1	1296 (+)		927 (-)		1534 (+)		1215 (-)		1734 (-)		757 (+)
	1581 (-)		1437 (-)		876 (-)		803 (-)		1022 (-)	CARGNCAT	1822 (+)		492 (-)		362 (-)		62 (+)		377 (-)	CURECORECR	21 (+)		1425 (-)	CARGATCONSENSUS	730 (+)		929 (-)	CACTFTPPCA1	88 (+)	CARGCW8GAT	1127 (+)		967 (-)	CARGATCONSENSUS	1485 (+)		1925 (+)	CARGCW8GAT	550 (+)		1002 (-)		1382 (-)	CIACADIANLELHC	522 (-)	CARGCW8GAT	288 (+)		115 (-)
	1723 (-)		1460 (-)		881 (-)		1590 (-)		1071 (-)		1822 (-)		497 (-)		678 (-)		630 (+)		521 (-)		650 (+)	CAREOSREP1	1162 (+)		1097 (+)		976 (-)		357 (+)		1127 (-)		1190 (-)		1485 (-)		79 (-)		1081 (+)		1074 (-)	CPBCSPOR	1168 (+)		1106 (-)		421 (+)		250 (-)
	1761 (-)		1507 (-)		1059 (-)	CBFHV	1751 (-)		1159 (-)	CATATGGMSAUR	206 (+)		522 (-)		719 (-)		776 (+)		572 (-)		823 (+)		1475 (+)		730 (-)		1011 (-)		757 (+)	CBFHV	1326 (-)		1326 (-)	CBFHV	330 (+)		119 (-)		1504 (+)		1114 (-)		1511 (-)	CPBCSPOR	540 (-)		455 (+)		757 (-)
	1773 (-)		1842 (-)		1080 (-)	CCA1ATLHCB1	1154 (+)		1200 (-)		1000 (+)		713 (-)		965 (-)		958 (+)		944 (-)		883 (+)	CARGATCONSENSUS	183 (+)		1097 (-)		1066 (-)		1089 (+)	CCAATBOX1	1863 (+)		1337 (-)		365 (+)		131 (-)		1535 (+)		1426 (-)	CTRMCAMV35S	1687 (-)	CTRMCAMV35S	494 (-)		695 (+)	CCA1ATLHCB1	1283 (-)
CANBNNAPA	697 (+)	CAREOSREP1	1046 (+)		1159 (-)	CCAATBOX1	1601 (+)		1274 (-)		206 (-)		1019 (-)		1087 (-)		1809 (+)		1250 (-)		1094 (+)		183 (-)	CARGCW8GAT	1671 (+)		1302 (-)		1123 (+)		1878 (+)		1519 (-)		526 (-)		135 (-)		1724 (+)	CBFHV	12 (-)	CURECORECR	988 (+)		496 (-)		934 (+)	CCAATBOX1	404 (+)
	1602 (+)		1452 (+)		1172 (-)		1643 (+)		1367 (-)		1000 (-)		1232 (-)		1119 (-)		1890 (+)		1326 (-)		21 (-)	CARGCW8GAT	651 (+)		1671 (-)		1416 (-)		1249 (+)		1886 (+)		1580 (-)	CCAATBOX1	56 (+)		409 (-)		550 (-)	CCA1ATLHCB1	550 (+)		1218 (+)	CURECORECR	361 (+)		1753 (+)		1063 (+)
	365 (-)	CARGCW8GAT	1525 (+)		1258 (-)	CIACADIANLELHC	89 (+)		1397 (-)	CCA1ATLHCB1	1955 (+)		1325 (-)		1211 (-)		102 (-)		1512 (-)		650 (-)		1146 (+)	CATATGGMSAUR	1887 (+)		1441 (-)		1563 (+)		1972 (+)		1608 (-)		568 (+)		642 (-)		1081 (-)	CCAATBOX1	1041 (+)		1420 (+)		816 (+)		1803 (+)		1754 (+)
	419 (-)		1976 (+)		1388 (-)	CPBCSPOR	1119 (+)		1500 (-)	CCAATBOX1	295 (+)		1364 (-)		1408 (-)		153 (-)	CANBNNAPA	1086 (-)		823 (-)		1613 (+)		1887 (-)		1989 (-)		1610 (+)		1302 (-)		1738 (-)		899 (-)		702 (-)		1504 (-)		1440 (+)		988 (-)		361 (-)		288 (-)		230 (-)
CARGCW8GAT	745 (+)		1525 (-)		1790 (-)	CURECORECR	150 (+)		1616 (-)		598 (-)		1570 (-)		1460 (-)		279 (-)	CAREOSREP1	1860 (+)		883 (-)		651 (-)	CBFHV	1055 (-)	CAREOSREP1	1636 (+)		1708 (+)	CEREGLUBOX2PSLEGA	709 (-)	CARGCW8GAT	280 (+)		1642 (-)		1079 (-)		1535 (-)		1767 (+)		1218 (-)		816 (-)		421 (-)		1678 (-)
	1817 (+)		1976 (-)	CAREOSREP1	1565 (+)		215 (+)		1851 (-)		1076 (-)		1815 (-)		1885 (-)		301 (-)	CARGCW8GAT	1305 (+)		1094 (-)		1146 (-)		1859 (-)	CARGCW8GAT	296 (+)		1970 (+)	CGCGBOXAT	1586 (+)		595 (+)	CGACGOSAMY3	646 (+)		1369 (-)		1724 (-)		112 (-)		1420 (-)	D2GMAUX28	1284 (+)		455 (-)	CIACADIANLELHC	1109 (-)
	745 (-)	CATATGGMSAUR	1051 (+)		1698 (+)		434 (+)		1994 (-)		1711 (-)	CAREOSREP1	176 (-)	CANBNNAPA	316 (+)		306 (-)		1305 (-)	DOFCOREZM	97 (+)		1613 (-)		1924 (-)		921 (+)		497 (+)		1586 (-)		1014 (+)		559 (-)		1384 (-)	CATATGGMSAUR	517 (+)		221 (-)	DOFCOREZM	7 (+)		1284 (-)		695 (-)	CPBCSPOR	912 (+)
	1817 (-)		1051 (-)	CARGATCONSENSUS	972 (+)		843 (+)	CAREOSREP1	63 (+)	CIACADIANLELHC	478 (-)	CARGCW8GAT	1315 (+)		579 (+)		324 (-)	CATATGGMSAUR	156 (+)		232 (+)	CCA1ATLHCB1	1294 (+)	CCAATBOX1	549 (+)		1567 (+)		978 (+)	CIACADIANLELHC	21 (-)		1508 (+)	CPBCSPOR	388 (+)		1522 (-)		1303 (+)		444 (-)		140 (+)	DOFCOREZM	65 (+)		934 (-)		10 (-)
CATATGGMSAUR	300 (+)	CCA1ATLHCB1	301 (-)		972 (-)		150 (-)		1095 (+)	CPBCSPOR	50 (+)		1315 (-)	CAREOSREP1	682 (-)		671 (-)		156 (-)		297 (+)	CCAATBOX1	20 (+)		1111 (+)		296 (-)		1148 (+)		115 (-)		280 (-)		352 (-)	CANBNNAPA	222 (+)		517 (-)		1834 (-)		273 (+)		82 (+)		1753 (-)		81 (-)
	401 (+)		886 (-)	CARGCW8GAT	201 (+)		215 (-)		1053 (-)	CURECORECR	187 (+)	CCA1ATLHCB1	336 (-)	CARGATCONSENSUS	486 (+)		723 (-)	CCA1ATLHCB1	908 (-)		478 (+)		206 (+)		1346 (+)		921 (-)		1228 (+)		208 (-)		595 (-)		1008 (-)	CAREOSREP1	731 (+)		1303 (-)	CIACADIANLELHC	1725 (+)		418 (+)		308 (+)		1803 (-)		525 (-)
	300 (-)	CCAATBOX1	808 (+)		201 (-)		434 (-)	CARGATCONSENSUS	1803 (+)		800 (+)	CCAATBOX1	1577 (+)		486 (-)		855 (-)	CCAATBOX1	46 (+)		493 (+)		314 (+)		1666 (+)		1567 (-)		1326 (+)		324 (-)		1014 (-)		1842 (-)		415 (-)	CBFHV	263 (+)		1376 (-)		526 (+)		836 (+)	CARGNCAT	933 (+)		1244 (-)
	401 (-)		1072 (+)	CATATGGMSAUR	431 (+)		843 (-)		1803 (-)		1098 (+)		84 (-)	CARGCW8GAT	380 (+)		945 (-)		359 (+)		524 (+)		862 (+)		1911 (+)	CBFHV	1940 (-)		1468 (+)	CPBCSPOR	834 (+)		1508 (-)	CTRMCAMV35S	1986 (+)	CARGCW8GAT	1036 (+)	CCA1ATLHCB1	879 (+)		1828 (-)		589 (+)		867 (+)		933 (-)	CTRMCAMV35S	1706 (+)
CCAATBOX1	121 (+)		1231 (-)		431 (-)	DOFCOREZM	30 (+)	CARGCW8GAT	68 (+)		1639 (+)		282 (-)		380 (-)		1103 (-)		1552 (+)		603 (+)		1042 (+)		735 (-)	CCA1ATLHCB1	522 (+)		1813 (+)		734 (-)	CATATGGMSAUR	1550 (+)	CURECORECR	741 (+)		1373 (+)	CCAATBOX1	625 (-)	CPBCSPOR	1430 (+)		616 (+)		877 (+)	CATATGGMSAUR	269 (+)		1708 (+)
	607 (+)	CEREGLUBOX1PSLEGA	1801 (+)	CCA1ATLHCB1	955 (+)		116 (+)		183 (+)		187 (-)		1339 (-)	CATATGGMSAUR	259 (+)		1324 (-)		590 (-)		636 (+)		1559 (+)		874 (-)	CCAATBOX1	398 (-)		1866 (+)	CURECORECR	1945 (+)		1550 (-)		741 (-)		1423 (+)		843 (-)	CURECORECR	988 (+)		853 (+)		1048 (+)		269 (-)	CURECORECR	1946 (+)
	1152 (+)	CGACGOSAMY3	117 (+)		209 (-)		137 (+)		1113 (+)		800 (-)	CEREGLUBOX2PSLEGA	1180 (+)		1921 (+)		1844 (-)	CGCGBOXAT	1967 (+)		645 (+)		1962 (+)	CEREGLUBOX3PSLEGA	827 (+)	CGACGOSAMY3	1924 (-)		1902 (+)		1945 (-)	CBFHV	1277 (+)	DOFCOREZM	754 (+)		1036 (-)		1105 (-)		1395 (+)		1179 (+)		1053 (+)	CBFHV	1780 (+)		1946 (-)
	1917 (+)		1613 (-)		463 (-)		145 (+)		1872 (+)		1098 (-)	CIACADIANLELHC	1450 (+)		259 (-)		1985 (-)		1967 (-)		665 (+)		39 (-)	CGACGOSAMY3	315 (+)	CIACADIANLELHC	392 (-)		60 (-)	DOFCOREZM	85 (+)	CCAATBOX1	241 (+)		801 (+)		1373 (-)	CIACADIANLELHC	1224 (-)		1503 (+)		1195 (+)		1354 (+)		998 (-)	DOFCOREZM	76 (+)
	1141 (-)	CGCGBOXAT	1406 (+)	CCAATBOX1	300 (+)		181 (+)		68 (-)		1639 (-)		1691 (+)		1921 (-)	CANBNNAPA	21 (+)	CIACADIANLELHC	1909 (+)		709 (+)		967 (-)	CPBCSPOR	747 (+)	CURECORECR	120 (+)		191 (-)		188 (+)		671 (+)		841 (+)		1423 (-)		1440 (-)		1548 (+)		1228 (+)		1420 (+)	CCAATBOX1	448 (+)		256 (+)
	1558 (-)		1406 (-)		70 (-)		205 (+)		183 (-)	DOFCOREZM	797 (+)		1513 (-)	CBFHV	910 (-)		367 (+)		672 (-)		753 (+)	CPBCSPOR	1868 (+)		1633 (+)		120 (-)		202 (-)		363 (+)		782 (-)		1187 (+)	CATATGGMSAUR	782 (+)	CPBCSPOR	108 (+)		1669 (+)		1257 (+)		1429 (+)		933 (+)		363 (+)
CELLCYCLESC	1934 (+)	CIACADIANLELHC	1427 (+)		288 (-)		540 (+)		1113 (-)		985 (+)	CPBCSPOR	488 (+)	CCA1ATLHCB1	1246 (+)	CAREOSREP1	472 (-)	CPBCSPOR	53 (+)		785 (+)		1936 (+)	CPRFPCCHS	1876 (+)	DOFCOREZM	30 (+)		215 (-)		397 (+)	CEREGLUBOX1PSLEGA	197 (-)		1221 (+)		1729 (+)		1973 (+)		1838 (+)		1494 (+)		1458 (+)		979 (+)		552 (+)
CIACADIANLELHC	226 (+)	CURECORECR	1008 (+)	CIACADIANLELHC	1361 (+)		560 (+)		1872 (-)		1009 (+)		125 (-)	CCAATBOX1	16 (+)	CARGCW8GAT	1793 (+)	CTRMCAMV35S	1398 (+)		803 (+)		341 (-)	CURECORECR	473 (+)		60 (+)		1100 (-)		413 (+)	CIACADIANLELHC	1842 (+)		1243 (+)		782 (-)		598 (-)		988 (-)		1667 (+)		1616 (+)		1064 (+)		583 (+)
CPBCSPOR	94 (+)		1235 (+)	CPBCSPOR	1292 (-)		592 (+)	CBFHV	682 (+)		1203 (+)	CURECORECR	122 (+)		23 (+)		1793 (-)		1400 (+)		928 (+)	CTRMCAMV35S	853 (-)		802 (+)		165 (+)		1266 (-)		417 (+)	CPBCSPOR	1512 (+)		1534 (+)		1729 (-)		916 (-)		1395 (-)		1720 (+)		1643 (+)		1078 (+)		657 (+)
	968 (+)		1360 (+)	CURECORECR	617 (+)		621 (+)	CCA1ATLHCB1	1901 (-)		1230 (+)		397 (+)		433 (+)	CATATGGMSAUR	353 (+)		1402 (+)		953 (+)		1920 (-)		989 (+)		201 (+)		1459 (-)		432 (+)		620 (-)		1626 (+)	CCA1ATLHCB1	305 (+)		1724 (-)		1503 (-)		236 (-)		1652 (+)		1230 (+)		693 (+)
	999 (+)		1008 (-)		1002 (+)		644 (+)	CCAATBOX1	1129 (+)		1732 (+)		714 (+)		760 (+)		353 (-)		1404 (+)		1020 (+)		1922 (-)		1475 (+)		287 (+)		1506 (-)		465 (+)	CTRMCAMV35S	1637 (+)		1631 (+)	CCAATBOX1	977 (+)	CURECORECR	812 (+)		1548 (-)		252 (-)		1729 (+)		1333 (+)		905 (+)
CTRMCAMV35S	324 (+)		1235 (-)		617 (-)		1047 (+)		727 (-)		1769 (+)		747 (+)	CIACADIANLELHC	804 (+)	CBFHV	1336 (-)		1406 (+)		1033 (+)		1924 (-)		1613 (+)		291 (+)		1660 (-)		504 (+)		1639 (+)		1636 (+)		1440 (+)		1487 (+)		1669 (-)		279 (-)		1735 (+)		888 (-)		1018 (+)
	326 (+)		1360 (-)		1002 (-)		1065 (+)		1306 (-)		1787 (+)		1326 (+)		837 (+)	CCA1ATLHCB1	566 (+)		1408 (+)		1039 (+)	CURECORECR	149 (+)		1845 (+)		366 (+)		1874 (-)		521 (+)		1641 (+)		1684 (+)		501 (-)		1498 (+)		1838 (-)		450 (-)		1758 (+)		1504 (-)		1086 (+)
	328 (+)	DOFCOREZM	70 (+)	DOFCOREZM	56 (+)		1203 (+)	CIACADIANLELHC	1095 (+)		1871 (+)		122 (-)		1381 (+)	CCAATBOX1	1385 (+)	CURECORECR	58 (+)		1047 (+)		648 (+)		473 (-)		419 (+)	CANBNNAPA	166 (+)		536 (+)		1643 (+)		1733 (+)		649 (-)		1733 (+)	DOFCOREZM	21 (+)		847 (-)		1812 (+)	CGACGOSAMY3	997 (-)		1140 (+)
	330 (+)		166 (+)		174 (+)		1208 (+)		1707 (-)		414 (-)		397 (-)	CPBCSPOR	1102 (-)		1586 (+)		302 (+)		1055 (+)		1439 (+)		802 (-)		472 (+)		1158 (+)		577 (+)		1645 (+)		1743 (+)		768 (-)		1793 (+)		28 (+)		931 (-)		33 (-)	CIACADIANLELHC	1532 (-)		1272 (+)
	332 (+)		460 (+)		239 (+)		1329 (+)	CPBCSPOR	430 (+)		440 (-)		714 (-)	CURECORECR	223 (+)		1907 (-)		411 (+)		1156 (+)		149 (-)		989 (-)		644 (+)		1778 (+)		779 (+)		1647 (+)		1749 (+)		776 (-)		1969 (+)		40 (+)		1042 (-)		107 (-)	CMSRE1IBSPOA	1767 (+)		1281 (+)
	334 (+)		651 (+)		326 (+)		1349 (+)		551 (+)		507 (-)		747 (-)		223 (-)	CGCGBOXAT	1529 (+)		58 (-)		1269 (+)		648 (-)		1475 (-)		739 (+)	CAREOSREP1	1688 (+)		822 (+)		1649 (+)		1776 (+)		1558 (-)		812 (-)		67 (+)		1114 (-)		257 (-)	CPBCSPOR	292 (+)		1503 (+)
	1651 (+)		664 (+)		333 (+)		1368 (+)		1537 (+)		630 (-)		1326 (-)	DOFCOREZM	106 (+)		1529 (-)		302 (-)		1375 (+)		1439 (-)		1613 (-)		927 (+)		409 (-)		899 (+)		1748 (+)		1915 (+)	CEREGLUBOX2PSLEGA	1960 (+)		1487 (-)		80 (+)		1133 (-)		276 (-)		1867 (+)		1580 (+)
	1653 (+)		669 (+)		340 (+)		1632 (+)		1656 (-)		651 (-)	DOFCOREZM	46 (+)		181 (+)	CTRMCAMV35S	1955 (-)		411 (-)		1467 (+)	DOFCOREZM	32 (+)		1845 (-)		967 (+)		1436 (-)		1055 (+)	CURECORECR	71 (+)		1919 (+)	CGACGOSAMY3	506 (+)		1498 (-)		146 (+)		1221 (-)		379 (-)		1461 (-)		1652 (+)
	1655 (+)		786 (+)		352 (+)		1766 (+)	CURECORECR	311 (+)		704 (-)		72 (+)		203 (+)		1957 (-)	DOFCOREZM	375 (+)		1576 (+)		54 (+)	DOFCOREZM	693 (+)		1009 (+)	CARGCW8GAT	526 (+)		1091 (+)		861 (+)		1933 (+)	CIACADIANLELHC	307 (+)		1733 (-)		154 (+)		1757 (-)		427 (-)	CTRMCAMV35S	1939 (-)		1915 (+)
	1657 (+)		1077 (+)		447 (+)		1854 (+)		1260 (+)		838 (-)		111 (+)		271 (+)		1959 (-)		401 (+)		1584 (+)		72 (+)		776 (+)		1089 (+)		616 (+)		1119 (+)		1084 (+)		19 (-)		371 (+)		1793 (-)		870 (+)		1833 (-)		462 (-)	CURECORECR	437 (+)		48 (-)
	1659 (+)		1099 (+)		456 (+)		192 (-)		1617 (+)		888 (-)		242 (+)		300 (+)		1961 (-)		445 (+)		1618 (+)		115 (+)		831 (+)		1128 (+)		526 (-)		1278 (+)		71 (-)		86 (-)		485 (+)		1969 (-)		937 (+)		1899 (-)		644 (-)		605 (+)		168 (-)
	1661 (+)		1322 (+)		497 (+)		257 (-)		311 (-)		951 (-)		261 (+)		352 (+)		1963 (-)		517 (+)		1622 (+)		301 (+)		859 (+)		1136 (+)		616 (-)		1307 (+)		861 (-)		113 (-)		1910 (+)	DOFCOREZM	9 (+)		1195 (+)		1910 (-)		655 (-)		609 (+)		188 (-)
	1663 (+)		1343 (+)		520 (+)		280 (-)		1260 (-)		966 (-)		305 (+)		419 (+)		1965 (-)		691 (+)		1658 (+)		362 (+)		907 (+)		1141 (+)	CCA1ATLHCB1	1319 (-)		1323 (+)		1084 (-)		217 (-)	CURECORECR	120 (+)		60 (+)		1199 (+)		1926 (-)		752 (-)		787 (+)		196 (-)
	1854 (+)		1805 (+)		678 (+)		352 (-)		1617 (-)		1042 (-)		315 (+)		629 (+)		1967 (-)		891 (+)		1667 (+)		367 (+)		1061 (+)		1439 (+)	CCAATBOX1	113 (+)		1426 (+)	DOFCOREZM	36 (+)		306 (-)		674 (+)		456 (+)		1207 (+)	DPBFCOREDCDC3	179 (-)		762 (-)		908 (+)		201 (-)
CURECORECR	2 (+)		1823 (+)		915 (+)		724 (-)	D3GMAUX28	928 (+)		1126 (-)		334 (+)		635 (+)		1969 (-)		917 (+)		1707 (+)		381 (+)		1421 (+)		1445 (+)		554 (+)		1504 (+)		61 (+)		535 (-)		728 (+)		737 (+)		1215 (+)		1814 (-)		886 (-)		1313 (+)		391 (-)
	1209 (+)		1964 (+)		967 (+)		741 (-)	DOFCOREZM	332 (+)		1273 (-)		406 (+)		676 (+)	CURECORECR	61 (+)		954 (+)		1838 (+)		613 (+)		1498 (+)		1967 (+)		1048 (+)		1518 (+)		159 (+)		609 (-)		1080 (+)		832 (+)		1223 (+)	E2FCONSENSUS	1900 (+)		956 (-)		1371 (+)		480 (-)
	1214 (+)		1970 (+)		1179 (+)		761 (-)		348 (+)		1301 (-)		624 (+)		698 (+)		672 (+)		1114 (+)		1856 (+)		657 (+)		1585 (+)		42 (-)		1926 (+)		1523 (+)		174 (+)		630 (-)		1370 (+)		912 (+)		1240 (+)	EBOXBNNAPA	162 (+)		978 (-)		1629 (+)		490 (-)
	1554 (+)		3 (-)		1332 (+)		1376 (-)		563 (+)		1327 (-)		637 (+)		794 (+)		1214 (+)		1270 (+)		1865 (+)		730 (+)		1717 (+)		47 (-)		63 (-)		1555 (+)		330 (+)		642 (-)		120 (-)		1022 (+)		1303 (+)		179 (+)		1004 (-)		437 (-)		497 (-)
	2 (-)		9 (-)		1483 (+)		1914 (-)		580 (+)		1350 (-)		852 (+)		956 (+)		61 (-)		1493 (+)		1909 (+)		814 (+)		194 (-)		321 (-)		912 (-)		1614 (+)		407 (+)		684 (-)		674 (-)		1276 (+)		1313 (+)		189 (+)		1172 (-)		605 (-)		537 (-)
	1209 (-)		37 (-)		1508 (+)		1935 (-)		843 (+)		1621 (-)		881 (+)		1085 (+)		672 (-)		1681 (+)		1914 (+)		830 (+)		225 (-)		349 (-)		1846 (-)		1647 (+)		454 (+)		744 (-)		728 (-)		1285 (+)		1481 (+)		208 (+)		1270 (-)		609 (-)		840 (-)
	1214 (-)		50 (-)		1752 (+)		1940 (-)		1020 (+)		1630 (-)		938 (+)		1161 (+)		1214 (-)		1741 (+)		1919 (+)		836 (+)		245 (-)		415 (-)	CIACADIANLELHC	188 (+)		1677 (+)		752 (+)		777 (-)		1080 (-)		1515 (+)		1596 (+)		749 (+)		1744 (-)		787 (-)		955 (-)
	1554 (-)		143 (-)		1974 (+)		1947 (-)		1069 (+)		1760 (-)		1082 (+)		1229 (+)	DOFCOREZM	222 (+)		1746 (+)		1924 (+)		851 (+)		290 (-)		596 (-)	CMSRE1IBSPOA	914 (+)		1703 (+)		828 (+)		806 (-)		1370 (-)		1525 (+)		1874 (+)		1315 (+)		1869 (-)		908 (-)		1036 (-)
DOFCOREZM	256 (+)		162 (-)		1986 (+)	DPBFCOREDCDC3	1396 (+)		1177 (+)		1850 (-)		1251 (+)		1739 (+)		659 (+)		130 (-)		1929 (+)		868 (+)		463 (-)		614 (-)	CPBCSPOR	1071 (+)		1768 (+)		904 (+)		836 (-)	DOFCOREZM	48 (+)		1541 (+)		1879 (+)		1390 (+)		1901 (-)		1313 (-)		1120 (-)
	824 (+)		275 (-)		626 (-)		1435 (+)		1198 (+)		1875 (-)		1362 (+)		1788 (+)		669 (+)		178 (-)		1934 (+)		881 (+)		509 (-)		1103 (-)		567 (-)		1773 (+)		1045 (+)		915 (-)		90 (+)		1661 (+)		1886 (+)		162 (-)	DPBFCOREDCDC3	796 (+)		1371 (-)		1128 (-)
	858 (+)		324 (-)		694 (-)	EBOXBNNAPA	12 (+)		1230 (+)		1884 (-)		1417 (+)		1816 (+)		704 (+)		213 (-)		1939 (+)		897 (+)		564 (-)		1221 (-)	CTRMCAMV35S	1586 (-)		1910 (+)		1188 (+)		1080 (-)		104 (+)		1679 (+)		1915 (+)		179 (-)		949 (-)		1629 (-)		1154 (-)
	864 (+)		344 (-)		837 (-)		240 (+)		1461 (+)		1894 (-)		1528 (+)		1938 (+)		721 (+)		228 (-)		1944 (+)		998 (+)		590 (-)		1257 (-)		1588 (-)		78 (-)		1305 (+)		1262 (-)		394 (+)		1686 (+)		1920 (+)		189 (-)	E2FCONSENSUS	1892 (+)	DOFCOREZM	75 (+)		1257 (-)
	907 (+)		386 (-)		925 (-)		897 (+)		1481 (+)		1979 (-)		1551 (+)		1942 (+)		920 (+)		493 (-)		1949 (+)		1034 (+)		824 (-)		1294 (-)	CURECORECR	163 (+)		171 (-)		1568 (+)		1321 (-)		399 (+)		1801 (+)		128 (-)		208 (-)	EBOXBNNAPA	135 (+)		461 (+)		1323 (-)
	942 (+)		633 (-)		942 (-)		903 (+)		1546 (+)	DPBFCOREDCDC3	23 (-)		1686 (+)		390 (-)		1011 (+)		542 (-)		1954 (+)		1186 (+)		1044 (-)		1316 (-)		253 (+)		266 (-)		1578 (+)		1455 (-)		470 (+)		1807 (+)		205 (-)		749 (-)		194 (+)		738 (+)		1534 (-)
	1057 (+)		724 (-)		1090 (-)		975 (+)		1754 (+)	EBOXBNNAPA	23 (+)		1756 (+)		396 (-)		1101 (+)		607 (-)		1959 (+)		1360 (+)		1077 (-)		1345 (-)		798 (+)		288 (-)		198 (-)		1463 (-)		481 (+)		1814 (+)		230 (-)		1315 (-)		243 (+)		784 (+)		1628 (-)
	1079 (+)		759 (-)		1143 (-)		1397 (+)		1789 (+)		206 (+)		1813 (+)		452 (-)		1120 (+)		710 (-)		1964 (+)		1386 (+)		1146 (-)		1354 (-)		1227 (+)		610 (-)		227 (-)		1509 (-)		584 (+)		1952 (+)		264 (-)		1390 (-)		352 (+)		905 (+)		1694 (-)
	1121 (+)		980 (-)		1196 (-)		1436 (+)		1856 (+)		869 (+)		101 (-)		516 (-)		1291 (+)		779 (-)		1969 (+)		1414 (+)		1151 (-)		1543 (-)		163 (-)		615 (-)		518 (-)		1589 (-)		608 (+)		16 (-)		315 (-)	EECCRCAH1	1061 (+)		1117 (+)		945 (+)		1715 (-)
	1125 (+)		985 (-)		1497 (-)		1706 (+)		22 (-)		1000 (+)		367 (-)		947 (-)		1507 (+)		873 (-)		1974 (+)		1512 (+)		1166 (-)		1652 (-)		253 (-)		852 (-)		595 (-)		1700 (-)		620 (+)		70 (-)		391 (-)		1471 (+)		1404 (+)		1329 (+)		1733 (-)
	1380 (+)		1110 (-)		1536 (-)		12 (-)		68 (-)		1093 (+)		393 (-)		1029 (-)		1673 (+)		929 (-)		1979 (+)		1590 (+)		1188 (-)		1656 (-)		798 (-)		876 (-)		638 (-)		1705 (-)		684 (+)		85 (-)		411 (-)		194 (-)		1950 (+)		1553 (+)		1836 (-)
	1388 (+)		1116 (-)		1544 (-)		240 (-)		183 (-)		1985 (+)		846 (-)		1062 (-)		1799 (+)		1145 (-)		1984 (+)		1665 (+)		1192 (-)		1718 (-)		1227 (-)		1346 (-)		643 (-)		1717 (-)		901 (+)		192 (-)		705 (-)		263 (-)		135 (-)		1572 (+)		1842 (-)
	1512 (+)		1120 (-)		1548 (-)		897 (-)		247 (-)		23 (-)		866 (-)		1080 (-)		1875 (+)		1360 (-)		1989 (+)		1696 (+)		1198 (-)		1746 (-)	DOFCOREZM	58 (+)	DPBFCOREDCDC3	1457 (-)		713 (-)		1789 (-)		1306 (+)		200 (-)		975 (-)	ELRECOREPCRP1	1759 (+)		194 (-)		1833 (+)		1847 (-)
	1522 (+)		1130 (-)		1574 (-)		903 (-)		517 (-)		206 (-)		890 (-)		1151 (-)		57 (-)		1389 (-)		1994 (+)		1708 (+)		1250 (-)		1752 (-)		189 (+)		1587 (-)		761 (-)		1802 (-)		1333 (+)		407 (-)		983 (-)	ERELEE4	196 (+)		243 (-)		121 (-)		1857 (-)
	1769 (+)		1294 (-)		1620 (-)		975 (-)		718 (-)		869 (-)		1267 (-)		1192 (-)		64 (-)		1415 (-)		107 (-)		1725 (+)		1272 (-)		1778 (-)		406 (+)		1589 (-)		930 (-)		1808 (-)		1504 (+)		415 (-)		1036 (-)	GAREAT	434 (-)		352 (-)		214 (-)		1925 (-)
	1961 (+)		1493 (-)		1685 (-)		1397 (-)		770 (-)		1000 (-)		1488 (-)		1240 (-)		92 (-)		1427 (-)		214 (-)		1776 (+)		1279 (-)		1808 (-)		548 (+)	EBOXBNNAPA	301 (+)		1006 (-)		1888 (-)		1645 (+)		451 (-)		1057 (-)		542 (-)		1117 (-)		284 (-)		1980 (-)
	1965 (+)		1583 (-)		1692 (-)		1436 (-)		901 (-)		1093 (-)		1517 (-)		1287 (-)		116 (-)		1436 (-)		222 (-)		1829 (+)		1335 (-)		1836 (-)		622 (+)		1106 (+)		1068 (-)	DPBFCOREDCDC3	1197 (+)		1759 (+)		506 (-)		1130 (-)	GATABOX	143 (+)		1404 (-)		480 (-)	E2FCONSENSUS	93 (+)
	1991 (+)		1702 (-)		1705 (-)		1706 (-)		986 (-)		1985 (-)		1625 (-)		1404 (-)		124 (-)		1606 (-)		320 (-)		1902 (+)		1571 (-)	DRE2COREZMRAB17	1940 (-)		672 (+)		1335 (+)		1095 (-)		467 (-)		1851 (+)		663 (-)		1255 (-)		557 (+)		1950 (-)		612 (-)	EBOXBNNAPA	24 (+)
	137 (-)		1708 (-)		1731 (-)	EECCRCAH1	1727 (+)		1042 (-)	GAREAT	1867 (+)		1888 (-)		1650 (-)		502 (-)		1687 (-)		329 (-)		1949 (+)		1784 (-)	DRECRTCOREAT	1940 (-)		699 (+)		1791 (+)		1179 (-)	EBOXBNNAPA	467 (+)		1892 (+)		757 (-)		1294 (-)		595 (+)	EECCRCAH1	57 (+)		656 (-)		826 (+)
	169 (-)		1718 (-)		1786 (-)		1983 (+)		1046 (-)		509 (-)		1996 (-)		1859 (-)		608 (-)		1707 (-)		395 (-)		1983 (+)		1788 (-)	EBOXBNNAPA	396 (+)		708 (+)		301 (-)		1217 (-)		467 (-)		179 (-)		775 (-)		1349 (-)		754 (+)		435 (+)		949 (-)		1471 (+)
	216 (-)		1769 (-)		1869 (-)		1779 (-)		1263 (-)	GATABOX	175 (+)	DPBFCOREDCDC3	1156 (+)		1866 (-)		778 (-)		1784 (-)		907 (-)		211 (-)		1819 (-)		701 (+)		787 (+)		1106 (-)		1314 (-)	EECCRCAH1	13 (+)		293 (-)		783 (-)		1355 (-)		880 (+)		632 (+)		1037 (-)		1962 (+)
	315 (-)		1774 (-)		1915 (-)	ELRECOREPCRP1	1597 (+)		1315 (-)		291 (+)		1834 (+)	DPBFCOREDCDC3	905 (-)		834 (-)	EBOXBNNAPA	156 (+)		1063 (-)		254 (-)		1901 (-)		974 (+)		791 (+)		1335 (-)		1482 (-)		211 (+)		752 (-)		889 (-)		1426 (-)		968 (+)		1353 (-)		1123 (-)		1973 (+)
	341 (-)		1936 (-)		1940 (-)		141 (-)		1320 (-)		399 (+)		1388 (-)		1883 (-)		1420 (-)		325 (+)		1354 (-)		263 (-)		1947 (-)		1174 (+)		878 (+)		1791 (-)		1722 (-)		1794 (+)		756 (-)		1041 (-)		1530 (-)		1032 (+)		1573 (-)		1183 (-)		24 (-)
	490 (-)	DPBFCOREDCDC3	1797 (-)		1944 (-)	ERELEE4	132 (+)		1495 (-)		420 (+)	EBOXBNNAPA	196 (+)	EBOXBNNAPA	215 (+)		1428 (-)		156 (-)		1496 (-)		372 (-)		1965 (-)		1369 (+)		1098 (+)	EECCRCAH1	260 (+)		1728 (-)		1903 (+)		1210 (-)		1158 (-)		1659 (-)		1163 (+)		1738 (-)		1200 (-)		826 (-)
	555 (-)	EBOXBNNAPA	1051 (+)	DPBFCOREDCDC3	1256 (-)		458 (+)		1797 (-)		1227 (+)		292 (+)		259 (+)		1437 (-)		325 (-)		1548 (-)		462 (-)		1970 (-)		1381 (+)		1472 (+)		468 (-)		1816 (-)	ELRECOREPCRP1	1737 (-)		1233 (-)		1329 (-)		1721 (-)		1173 (+)	ELRECOREPCRP1	1133 (+)		1304 (-)		1471 (-)
	620 (-)		1505 (+)	EBOXBNNAPA	259 (+)		1042 (+)		1804 (-)		1250 (+)		574 (+)		463 (+)		1445 (-)	EECCRCAH1	1143 (+)		1662 (-)		494 (-)		1987 (-)		1392 (+)		1520 (+)		568 (-)		1829 (-)	ERELEE4	916 (-)		1269 (-)		1594 (-)		1757 (-)		1237 (+)	GAREAT	48 (+)		1342 (-)		1962 (-)
	724 (-)		1678 (+)		377 (+)		1879 (-)	EBOXBNNAPA	1346 (+)		1543 (+)		580 (+)		702 (+)		1479 (-)		1713 (+)		1776 (-)		622 (-)	DRE2COREZMRAB17	1924 (-)		1705 (+)		1729 (+)		953 (-)		1888 (-)	GARE1OSREP1	1656 (+)		1358 (-)		1694 (-)		1854 (-)		1276 (+)		366 (+)		1823 (-)		1973 (-)
	868 (-)		1994 (+)		431 (+)	GARE1OSREP1	1978 (+)		1346 (-)		1570 (+)		1017 (+)		1637 (+)		1484 (-)		522 (-)		1786 (-)		840 (-)	DRECRTCOREAT	1924 (-)		1873 (+)		1851 (+)	ELRECOREPCRP1	122 (+)		1966 (-)	GAREAT	721 (+)		1404 (-)	DPBFCOREDCDC3	1268 (+)		1909 (-)		1612 (+)		528 (-)		1852 (-)	EECCRCAH1	1174 (+)
	884 (-)		1051 (-)		1116 (+)	GATABOX	770 (+)	EECCRCAH1	88 (+)		1691 (+)		1157 (+)		1921 (+)		1491 (-)	ERELEE4	1130 (+)		1791 (-)		1047 (-)	EBOXBNNAPA	84 (+)		396 (-)		1855 (+)	ERELEE4	1071 (+)	DPBFCOREDCDC3	965 (-)		311 (-)		1412 (-)		331 (-)		1967 (-)		1775 (+)		464 (-)		1860 (-)		1774 (+)
	899 (-)		1505 (-)		1370 (+)		1050 (+)		1510 (+)		928 (-)		1700 (+)		215 (-)		1512 (-)		1184 (+)		1804 (-)		1123 (-)		677 (+)		701 (-)		47 (-)	GAREAT	1312 (+)	EBOXBNNAPA	14 (+)	GATABOX	265 (+)		1460 (-)	E2FCONSENSUS	1763 (+)	DPBFCOREDCDC3	449 (+)		66 (-)	GATABOX	330 (+)		1876 (-)		1787 (+)
	960 (-)		1678 (-)		1381 (+)		1060 (+)	ELRECOREPCRP1	530 (+)		1150 (-)		1760 (+)		259 (-)		1700 (-)		678 (-)	DPBFCOREDCDC3	1077 (+)		1195 (-)		966 (+)		974 (-)		90 (-)		1537 (+)		290 (+)		848 (+)		1490 (-)	EBOXBNNAPA	268 (+)		535 (+)		176 (-)		862 (+)		1881 (-)		1818 (+)
	1013 (-)		1994 (-)		1779 (+)		1068 (+)		1607 (+)		1216 (-)		196 (-)		463 (-)		1803 (-)	GAGA8HVBKN3	1398 (-)		1567 (+)		1654 (-)		1015 (+)		1174 (-)		132 (-)		619 (-)		416 (+)		870 (+)		1611 (-)		517 (+)		1027 (-)		666 (-)		933 (+)	DPBFCOREDCDC3	953 (-)		1967 (+)
	1294 (-)	EMBP1TAEM	1676 (-)		259 (-)		1684 (+)	ERELEE4	807 (+)		1240 (-)		292 (-)		702 (-)		1820 (-)		1400 (-)		168 (-)		1824 (-)		1359 (+)		1369 (-)		197 (-)		650 (-)		540 (+)		1350 (+)		1707 (-)		1074 (+)	E2FCONSENSUS	570 (-)		701 (-)		937 (+)		1308 (-)		1049 (-)
	1315 (-)	ERELEE4	777 (-)		377 (-)		62 (-)		1981 (-)		1291 (-)		574 (-)		1637 (-)		1825 (-)	GAGAGMGSA1	1398 (-)		969 (-)	DPBFCOREDCDC3	500 (+)		1877 (+)		1381 (-)		248 (-)	GATABOX	382 (+)		610 (+)		1665 (+)		1867 (-)		1239 (+)	EBOXBNNAPA	319 (+)		871 (-)		943 (+)		1720 (-)	ELRECOREPCRP1	41 (+)
	1670 (-)		1295 (-)		431 (-)		95 (-)	GATABOX	77 (+)		1312 (-)		580 (-)		1921 (-)	DPBFCOREDCDC3	1352 (+)	GAREAT	780 (-)	EBOXBNNAPA	88 (+)		1434 (-)		1887 (+)		1392 (-)		312 (-)		388 (+)		821 (+)		1670 (+)		1896 (-)		1303 (+)		536 (+)		1130 (-)		1154 (+)	DRECRTCOREAT	998 (-)		621 (+)
	1734 (-)	GAREAT	286 (+)		1116 (-)		334 (-)		389 (+)		1934 (-)		1017 (-)	EECCRCAH1	28 (+)		1575 (+)	GATABOX	475 (+)		683 (+)		1576 (-)		84 (-)		1705 (-)		352 (-)		740 (+)		965 (+)		107 (-)	DPBFCOREDCDC3	344 (+)		1355 (+)		789 (+)	GT1CONSENSUS	57 (+)		1484 (+)	EBOXBNNAPA	269 (+)	ERELEE4	1051 (+)
	1848 (-)		242 (-)		1370 (-)		489 (-)		567 (+)		1967 (-)		1157 (-)		89 (-)		1353 (-)		659 (+)		739 (+)	EBOXBNNAPA	429 (+)		677 (-)		1873 (-)		616 (-)		796 (+)		1550 (+)		223 (-)		676 (+)		1645 (+)		1027 (+)		595 (+)		1782 (+)		1366 (+)		1789 (+)
	1861 (-)	GATABOX	153 (+)		1381 (-)		674 (-)		583 (+)	GT1CONSENSUS	256 (+)		1700 (-)		303 (-)		1935 (-)		672 (+)		793 (+)		641 (+)		966 (-)	EECCRCAH1	1397 (+)		717 (-)		1116 (+)		14 (-)		329 (-)		560 (-)		1840 (+)		1140 (+)		968 (+)		225 (-)		1422 (+)	GARE1OSREP1	266 (+)
	1869 (-)		202 (+)		1779 (-)		731 (-)		873 (+)		257 (+)		1760 (-)	ELRECOREPCRP1	1549 (+)	DRE2COREZMRAB17	1336 (-)		694 (+)		1424 (+)		678 (+)		1015 (-)		694 (-)		772 (-)		1329 (+)		290 (-)		796 (-)	E2FCONSENSUS	522 (+)		268 (-)		1275 (+)		1107 (+)		322 (-)		1720 (+)	GAREAT	306 (+)
DPBFCOREDCDC3	1605 (+)		501 (+)	EECCRCAH1	265 (+)		758 (-)		1002 (+)		1227 (+)	EECCRCAH1	176 (+)		707 (-)	DRECRTCOREAT	1336 (-)		704 (+)		1552 (+)		1434 (+)		1359 (-)		1337 (-)		821 (-)		1340 (+)		416 (-)		878 (-)	EBOXBNNAPA	782 (+)		517 (-)		1924 (+)		1163 (+)		909 (-)		1887 (+)		776 (-)
	1366 (-)		948 (+)		1182 (+)		938 (-)		1894 (+)		1277 (+)		791 (-)	EMHVCHORD	1061 (-)	EBOXBNNAPA	235 (+)		765 (+)		1568 (+)		1550 (+)		1877 (-)	ELRECOREPCRP1	1919 (+)		874 (-)		1351 (+)		540 (-)		956 (-)		940 (+)		1074 (-)		1938 (+)		1173 (+)		916 (-)		269 (-)	GATABOX	127 (+)
EBOXBNNAPA	300 (+)		996 (+)		14 (-)		1354 (-)		1927 (+)		1495 (+)		1571 (-)	ERELEE4	1513 (+)		353 (+)		1023 (+)		1897 (+)		1574 (+)		1887 (-)	ERELEE4	1394 (-)		922 (-)		1362 (+)		610 (-)		1123 (-)		1556 (+)		1239 (-)		1946 (+)		1268 (+)		975 (-)		1366 (-)		132 (+)
	401 (+)		1254 (+)		325 (-)		1666 (-)		34 (-)		1521 (+)	ELRECOREPCRP1	193 (-)	GAREAT	177 (+)		533 (+)		1164 (+)		88 (-)		1765 (+)	EECCRCAH1	1931 (+)		1524 (-)		989 (-)		1375 (+)		821 (-)		1356 (-)		1664 (+)		1303 (-)		319 (-)		1276 (+)		1001 (-)		1422 (-)		264 (+)
	407 (+)		1567 (+)	EMBP1TAEM	1379 (-)	GT1CONSENSUS	589 (+)		681 (-)		1522 (+)	ERELEE4	1802 (+)		325 (+)		612 (+)		125 (-)		683 (-)		429 (-)		319 (-)	GARE2OSREP1	121 (-)		998 (-)		1391 (+)		965 (-)		1714 (-)		1678 (+)		1355 (-)		536 (-)		1775 (+)		1230 (-)		1720 (-)		593 (+)
	1275 (+)		1603 (+)	EMHVCHORD	675 (+)		984 (+)		875 (-)		1657 (+)	GAREAT	603 (+)		496 (+)		1353 (+)		208 (-)		739 (-)		641 (-)	EMBP1TAEM	1877 (+)	GAREAT	302 (-)		1465 (-)		1496 (+)		1550 (-)		1984 (-)		1729 (+)		1645 (-)		789 (-)		64 (-)		1714 (-)		1887 (-)		666 (+)
	1366 (+)		232 (-)		912 (+)		1050 (+)		1393 (-)		502 (-)	GATABOX	58 (+)		778 (+)		1368 (+)		347 (-)		793 (-)		678 (-)		1875 (-)	GATABOX	358 (+)		1514 (-)		1640 (+)	EECCRCAH1	803 (+)	GT1CONSENSUS	44 (+)		1813 (+)		1840 (-)		1027 (-)		699 (-)		1968 (-)	EECCRCAH1	167 (+)		831 (+)
	1533 (+)		336 (-)	ERELEE4	926 (-)		1099 (+)		1748 (-)		1037 (-)		75 (+)		407 (-)		1576 (+)		714 (-)		1424 (-)		1434 (-)	ERELEE4	1547 (-)		392 (+)		1623 (-)		1674 (+)	ELRENTCHN50	19 (+)		265 (+)		1834 (+)	EECCRCAH1	805 (+)		1140 (-)		864 (-)	GT1CONSENSUS	169 (+)		1247 (-)		1032 (+)
	1579 (+)		413 (-)	GARE1OSREP1	1165 (-)		1173 (+)	GCN4OSGLUB1	674 (+)		1553 (-)		239 (+)	GATABOX	37 (+)		1621 (+)		724 (-)		1552 (-)		1550 (-)	GAREAT	36 (+)		490 (+)		1714 (-)		1732 (+)	GAGA8HVBKN3	1637 (-)		338 (+)		782 (-)		1170 (-)		1275 (-)		926 (-)		450 (+)	GAREAT	1829 (+)		1109 (+)
	1594 (+)		485 (-)	GAREAT	1896 (+)		1337 (+)		1552 (-)		1932 (-)		287 (+)		64 (+)		1631 (+)		748 (-)		1568 (-)		1574 (-)		196 (-)		547 (+)		1733 (-)		57 (-)		1639 (-)		828 (+)		940 (-)	ELRECOREPCRP1	1394 (+)		1924 (-)		1035 (-)		1423 (+)		1841 (+)		1759 (+)
	1606 (+)		597 (-)	GATABOX	113 (+)		1338 (+)	GLMHVCHORD	673 (+)		432 (-)		543 (+)		149 (+)		1640 (+)		853 (-)		1897 (-)		1765 (-)	GATABOX	236 (+)		911 (+)	DPBFCOREDCDC3	842 (+)		244 (-)		1641 (-)		926 (+)		1556 (-)	ERELEE4	478 (+)		1938 (-)		1062 (-)		1484 (+)		1263 (-)		574 (-)
	1709 (+)		699 (-)		117 (+)		1834 (+)	GT1CONSENSUS	77 (+)		470 (-)		886 (+)		210 (+)		235 (-)		1050 (-)	EECCRCAH1	616 (+)	EECCRCAH1	261 (+)		700 (+)		941 (+)		1755 (+)		359 (-)		1643 (-)		1073 (+)		1664 (-)		1655 (+)		1946 (-)		1473 (-)		1573 (+)	GATABOX	47 (+)		1023 (-)
	300 (-)		1372 (-)		423 (+)		1891 (+)		299 (+)		640 (-)		1368 (+)		230 (+)		353 (-)		1195 (-)		1746 (+)		1324 (-)		784 (+)		1935 (+)		843 (-)		370 (-)	GAGAGMGSA1	1637 (-)		1681 (+)		1678 (-)	GAREAT	634 (+)	EECCRCAH1	1574 (+)		1860 (-)		1676 (+)		62 (+)		1566 (-)
	401 (-)		1578 (-)		587 (+)		332 (-)		509 (+)		889 (-)		1524 (+)		349 (+)		533 (-)		1233 (-)		365 (-)	ELRECOREPCRP1	946 (+)		903 (+)		73 (-)	DRE1COREZMRAB17	834 (-)		560 (-)		1639 (-)		1752 (+)		1729 (-)		1280 (+)		1791 (-)		319 (-)		1719 (+)		94 (+)		1640 (-)
	407 (-)		1607 (-)		606 (+)		93 (-)		510 (+)		1128 (-)		1540 (+)		553 (+)		612 (-)		1446 (-)		1714 (-)		426 (-)		952 (+)		137 (-)	EBOXBNNAPA	120 (+)		769 (-)		1641 (-)		1858 (+)		1813 (-)		1149 (-)	ELRECOREPCRP1	625 (+)		734 (-)		1726 (+)		274 (+)	GT1CONSENSUS	3 (+)
	1275 (-)		1630 (-)		653 (+)		749 (-)		567 (+)		1148 (-)		1899 (+)		959 (+)		1353 (-)		1595 (-)	ERELEE4	1147 (-)	ERELEE4	110 (+)		1020 (+)		529 (-)		843 (+)		891 (-)	GARE1OSREP1	873 (-)		1922 (+)		1834 (-)	GATABOX	245 (+)	GAREAT	418 (+)		1063 (-)		1732 (+)		413 (+)		108 (+)
	1366 (-)		1715 (-)		934 (+)		1378 (-)		598 (+)		1263 (-)		477 (-)		1097 (+)		1368 (-)		1614 (-)	GARE1OSREP1	239 (+)		1459 (+)		1025 (+)		805 (-)		896 (+)		935 (-)	GAREAT	1380 (+)		14 (-)	EECCRCAH1	66 (+)		389 (+)		469 (+)		1426 (-)		1852 (+)		672 (+)		109 (+)
	1533 (-)	GBOXLERBCS	1676 (-)		1042 (+)		1941 (-)		667 (+)		1305 (-)		570 (-)		1141 (+)		1576 (-)		1893 (-)		1136 (-)		1524 (-)		1058 (+)		871 (-)		1017 (+)		1028 (-)	GATABOX	185 (+)		621 (-)		1507 (+)		1384 (+)	GATABOX	172 (+)		1927 (-)		1955 (+)		1223 (+)		355 (+)
	1579 (-)	GBOXPC	1676 (-)		1072 (+)	GT1GMSCAM4	589 (+)		1542 (+)		1980 (-)		820 (-)		1207 (+)		1621 (-)	GT1CONSENSUS	186 (+)	GAREAT	474 (+)	GATABOX	535 (+)		1741 (+)		958 (-)		1476 (+)		1595 (-)		253 (+)		930 (-)		402 (-)		1689 (+)		334 (+)	GT1CORE	337 (+)		9 (-)		1454 (+)		555 (+)
	1594 (-)	GT1CONSENSUS	258 (+)		1221 (+)		984 (+)		1722 (+)	GT1CORE	713 (-)		1011 (-)		1834 (+)		1631 (-)		187 (+)		632 (+)		805 (+)		140 (-)		1420 (-)		1563 (+)	GCN4OSGLUB1	971 (+)		336 (+)		1121 (-)		1189 (-)		1713 (+)		455 (+)	GT1GMSCAM4	57 (+)		546 (-)		1532 (+)		593 (+)
	1606 (-)		376 (+)		1235 (+)		1378 (-)		1881 (+)		1897 (-)		1383 (-)		985 (-)		1640 (-)		428 (+)	GATABOX	191 (+)		1520 (+)		300 (-)		1659 (-)		1756 (+)	GT1CONSENSUS	36 (+)		342 (+)		1294 (-)	ELRECOREPCRP1	874 (-)		1786 (+)		709 (+)		1107 (+)		619 (-)		1582 (+)		606 (+)
	1709 (-)		501 (+)		1724 (+)	GTGANTG10	5 (+)		1421 (-)	GT1GMSCAM4	1522 (+)		1422 (-)		1387 (-)	EECCRCAH1	240 (+)		508 (+)		496 (+)		1593 (+)		345 (-)	GT1CONSENSUS	25 (+)		120 (-)		91 (+)		364 (+)		1307 (-)		881 (-)		73 (-)		954 (+)		734 (-)		633 (-)		1946 (+)		790 (+)
EECCRCAH1	739 (+)		672 (+)		1852 (+)		227 (+)		622 (-)		1657 (+)		1678 (-)		1634 (-)		472 (+)		634 (+)		919 (+)		1705 (+)		1223 (-)		26 (+)		843 (-)		92 (+)		457 (+)		1712 (-)	EMHVCHORD	1403 (-)		88 (-)		1184 (+)		1927 (-)		786 (-)		152 (-)		971 (+)
	794 (+)		680 (+)		1996 (+)		429 (+)		1291 (-)		432 (-)	GMHDLGMVSPB	1315 (+)		1880 (-)	ELRECOREPCRP1	997 (+)		672 (+)		1193 (+)		1711 (+)		1276 (-)		358 (+)		896 (-)		184 (+)		497 (+)		794 (-)	ERELEE4	388 (+)		163 (-)		1592 (+)	GTGANTG10	167 (+)		999 (-)		243 (-)		977 (+)
ERELEE4	1271 (+)		863 (+)		194 (-)		906 (+)		1422 (-)		470 (-)	GT1CONSENSUS	41 (+)	GT1CONSENSUS	230 (+)	ERELEE4	1789 (+)		704 (+)		1604 (+)		1905 (+)		1829 (-)		490 (+)		1017 (-)		185 (+)		561 (+)		1211 (-)		544 (+)		262 (-)		1828 (+)		529 (+)		1222 (-)		347 (-)		1089 (+)
	870 (-)		1096 (+)		226 (-)		1138 (+)		1798 (-)		1263 (-)		75 (+)		268 (+)		237 (-)		765 (+)		263 (-)		17 (-)		1852 (-)		742 (+)		1476 (-)		280 (+)		848 (+)		1212 (-)	GATABOX	341 (+)		411 (-)		1893 (+)		721 (+)		1265 (-)		507 (-)		1102 (+)
GAGA8HVBKN3	324 (-)		1254 (+)		249 (-)		1365 (+)		1799 (-)		1305 (-)		203 (+)		349 (+)		1200 (-)		1023 (+)		518 (-)		45 (-)	GBOXLERBCS	1876 (+)		840 (+)		1563 (-)		438 (+)		1426 (+)		1464 (-)		898 (+)		748 (-)		1971 (+)		1576 (+)		1530 (-)		975 (-)		1134 (+)
	326 (-)		1274 (+)		592 (-)		1389 (+)	GT1CORE	1016 (+)	GTGANTG10	181 (+)		204 (+)		369 (+)	GADOWNAT	1354 (+)		1095 (+)		656 (-)		288 (-)		1875 (-)		895 (+)		1756 (-)		468 (+)		1434 (+)		1706 (-)		1123 (+)		886 (-)		298 (-)		1586 (+)		1667 (-)		1061 (-)		1211 (+)
	1651 (-)		1666 (+)		608 (-)		1661 (+)		1472 (-)		333 (+)		239 (+)		606 (+)	GAGA8HVBKN3	1954 (+)		1262 (+)		842 (-)		444 (-)	GT1CONSENSUS	93 (+)		911 (+)	EECCRCAH1	390 (+)		527 (+)		1564 (+)		1803 (-)		1137 (+)		1343 (-)		348 (-)		1710 (+)		1966 (-)		1127 (-)		1217 (+)
	1653 (-)		1967 (+)		664 (-)		1869 (+)	GT1GMSCAM4	598 (+)		1015 (+)		302 (+)		626 (+)		1956 (+)		1263 (+)		921 (-)		664 (-)		255 (+)		941 (+)		644 (+)		585 (+)		1710 (+)		1897 (-)		1245 (+)		1349 (-)		520 (-)		1724 (+)		10 (-)		1283 (-)		1275 (+)
	1655 (-)		334 (-)		722 (-)		1959 (+)		1542 (+)		1466 (+)		346 (+)		632 (+)		1958 (+)		1496 (+)		981 (-)		754 (-)		319 (+)		1006 (+)		1011 (+)		664 (+)		1776 (+)	GT1GMSCAM4	828 (+)		1498 (+)		1642 (-)		857 (-)		1507 (-)		648 (-)		1534 (-)		1359 (+)
GAGAGMGSA1	324 (-)		793 (-)		754 (-)		239 (-)		1722 (+)		1092 (-)		909 (+)		1141 (+)		1960 (+)		1670 (+)		1016 (-)		765 (-)		700 (+)		1086 (+)	EMHVCHORD	351 (-)		740 (+)		1782 (+)		1681 (+)		1545 (+)	GCN4OSGLUB1	1649 (+)		964 (-)		1864 (-)		763 (-)		1566 (-)		1506 (+)
	1651 (-)		1224 (-)		765 (-)		412 (-)		1881 (+)		1613 (-)		910 (+)		1742 (+)		1962 (+)		1671 (+)		1206 (-)		1370 (-)		712 (+)		1131 (+)	ERELEE4	1168 (+)		953 (+)		87 (-)		1752 (+)		377 (-)	GLMHVCHORD	1648 (+)		1124 (-)		1953 (-)		1223 (-)		1918 (-)		1577 (+)
	1653 (-)		381 (-)		1225 (-)		479 (-)		622 (-)		1756 (-)		1254 (+)		1824 (+)	GAGAGMGSA1	1954 (+)		1752 (+)		1405 (-)		1807 (-)		903 (+)		1406 (+)	GADOWNAT	841 (-)		1052 (+)		224 (-)		1922 (+)		848 (-)		1648 (-)		1552 (-)	IBOXCORE	595 (+)	GT1CORE	1521 (+)		1922 (-)		92 (-)
GATABOX	114 (+)		595 (-)		1457 (-)		799 (-)		1291 (-)		1778 (-)		1303 (+)		29 (-)		1956 (+)		81 (-)		1765 (-)	GT1CONSENSUS	325 (+)		957 (+)		1492 (+)	GAREAT	999 (-)		1116 (+)		230 (-)		1211 (-)		864 (-)	GT1CONSENSUS	177 (+)		1656 (-)		968 (+)		1818 (-)	GT1CONSENSUS	274 (+)		324 (-)
	144 (+)		634 (-)		1711 (-)		1114 (-)		1798 (-)	HEXMOTIFTAH3H4	1573 (+)		1368 (+)		940 (-)		1958 (+)		191 (-)	GT1CONSENSUS	301 (+)		408 (+)		1058 (+)		1608 (-)	GATABOX	490 (+)		1249 (+)		646 (-)		1706 (-)		869 (-)		689 (+)	GT1CONSENSUS	18 (+)		1163 (+)	GT1GMSCAM4	1423 (+)		752 (+)		412 (-)
	190 (+)		1121 (-)		1873 (-)		1279 (-)	GTGANTG10	673 (+)	IBOX	1691 (+)		1376 (+)		983 (-)		1960 (+)		345 (-)		589 (+)		687 (+)		1322 (+)		1682 (-)		696 (+)		1351 (+)		687 (-)		1803 (-)		1091 (-)		761 (+)		58 (+)		1173 (+)		1676 (+)		1157 (+)		513 (-)
	786 (+)		1703 (-)	GT1CONSENSUS	117 (+)		1382 (-)		737 (+)		1310 (-)		1496 (+)		1385 (-)	GARE1OSREP1	1130 (-)		826 (-)		690 (+)		936 (+)		1525 (+)		1831 (-)		926 (+)		1501 (+)		1696 (-)		1897 (-)		1110 (-)		846 (+)		549 (+)		1276 (+)		1719 (+)		1292 (+)		572 (-)
	1138 (+)		1709 (-)		151 (+)		1542 (-)		1000 (+)	IBOXCORE	1227 (+)		1524 (+)		1732 (-)	GATABOX	195 (+)		1650 (-)		950 (+)		1348 (+)		1741 (+)		96 (-)		968 (+)		1515 (+)		1859 (-)	GTGANTG10	251 (+)		1250 (-)		847 (+)		1184 (+)		1775 (+)		1726 (+)		1541 (+)		1545 (-)
	1401 (+)		1937 (-)		336 (+)	IBOXCORE	1050 (+)		1150 (+)		1250 (+)		1545 (+)		1916 (-)		467 (+)		1727 (-)		1258 (+)		1383 (+)		1808 (+)		1259 (-)		1165 (+)		1632 (+)	GT1CONSENSUS	102 (+)		591 (+)		1500 (-)		1025 (+)		1226 (+)		65 (-)		1732 (+)		1582 (+)		1745 (-)
	1421 (+)	GT1CORE	1745 (+)		382 (+)		94 (-)		1275 (+)		1691 (+)		1724 (+)	GT1GMSCAM4	268 (+)		590 (+)		1946 (-)		1259 (+)		1389 (+)		61 (-)		1260 (-)		1192 (+)		1652 (+)		185 (+)		1184 (+)	GT1CONSENSUS	402 (+)		1108 (+)		1227 (+)		700 (-)		648 (-)		1710 (+)		207 (-)
	1617 (+)		627 (-)		440 (+)		333 (-)		1368 (+)		1149 (-)		1868 (+)		369 (+)		620 (+)		214 (-)		1615 (+)		1658 (+)		456 (-)		1295 (-)		1376 (+)		1674 (+)		336 (+)		1439 (+)		420 (+)		1262 (+)		1309 (+)	INRNTPSADB	1847 (+)	GTGANTG10	1043 (+)		80 (-)		381 (-)
	48 (-)	GT1GMSCAM4	680 (+)		441 (+)		757 (-)		1377 (+)		1215 (-)		1931 (+)		626 (+)		707 (+)		215 (-)		1841 (+)		1692 (+)		609 (-)		1317 (-)		1384 (+)		1693 (+)		394 (+)		1730 (+)		518 (+)		1407 (+)		1310 (+)		1952 (+)		1078 (+)		241 (-)		475 (-)
	435 (-)		863 (+)		480 (+)		1353 (-)		1667 (+)		1311 (-)		362 (-)		632 (+)		726 (+)		712 (-)		1847 (+)		1705 (+)		1329 (-)		1657 (-)		1413 (+)		1732 (+)		832 (+)		1746 (+)		574 (+)		1433 (+)		1401 (+)		344 (+)		1205 (+)		1072 (-)		482 (-)
	582 (-)		1096 (+)		492 (+)	INRNTPSADB	1480 (-)	HDZIP2ATATHB2	496 (-)		1933 (-)		475 (-)		1732 (-)		1147 (+)		1459 (-)		1868 (+)		1711 (+)		1368 (-)		1738 (-)		1811 (+)		1749 (+)		1395 (+)		636 (-)		771 (+)		1621 (+)		1592 (+)		643 (+)		28 (-)		1038 (-)		492 (-)
	1852 (-)		1666 (+)		953 (+)	INTRONLOWER	1555 (+)	HEXMOTIFTAH3H4	1225 (+)	IBOXCORENT	1309 (-)		1282 (-)	GTGANTG10	241 (+)		1173 (+)		1794 (-)		28 (-)		1873 (+)		1399 (-)		1739 (-)		1864 (+)		1907 (+)		1426 (+)		1328 (-)		898 (+)		1664 (+)		1691 (+)		526 (-)		269 (-)		1059 (-)		514 (-)
	1876 (-)		1967 (+)		1042 (+)	IRO2OS	240 (+)		1949 (-)	INRNTPSADB	823 (+)		818 (-)		921 (+)		1195 (+)		1947 (-)		654 (-)		1886 (+)		1429 (-)	GT1GMSCAM4	26 (+)		31 (-)		1913 (+)		1502 (+)		1472 (-)		1137 (+)		1707 (+)		1882 (+)		1199 (-)		585 (-)		1073 (-)		1661 (-)
GT1CONSENSUS	114 (+)		381 (-)		1072 (+)	LECPLEACS2	1612 (+)	IBOXCORE	77 (+)		63 (+)		1381 (-)		255 (-)		1231 (+)	GT1CORE	958 (+)		1263 (-)		1976 (+)		1745 (-)		840 (+)		99 (-)		917 (-)		1539 (+)		1517 (-)		1294 (+)		1804 (+)		1971 (+)	MARABOX1	932 (-)		614 (-)		1125 (-)		1662 (-)
	643 (+)		634 (-)		1235 (+)	MARABOX1	1580 (+)		567 (+)		247 (+)	GT1CORE	1916 (+)		480 (-)		1272 (+)		1273 (+)		1633 (-)		1977 (+)		1813 (-)		1006 (+)		103 (-)		1293 (-)		1540 (+)		1527 (-)		1336 (+)		1810 (+)		1092 (-)	MARTBOX	647 (+)		1238 (-)		1202 (-)		1806 (-)
	945 (+)		1709 (-)		1511 (+)	MARTBOX	193 (+)	INRNTPSADB	92 (+)		1190 (+)		465 (-)		1800 (-)		1288 (+)	GT1GMSCAM4	1496 (+)		1748 (-)		15 (-)		1827 (-)		1086 (+)		117 (-)		1442 (-)		1564 (+)		1799 (-)		1634 (+)		1904 (+)		1361 (-)		1870 (+)	IBOX	1712 (-)		1447 (-)		1837 (-)
	1054 (+)		1937 (-)		1970 (+)		501 (+)		1448 (+)		1777 (+)	GT1GMSCAM4	41 (+)		1983 (-)		1911 (+)		214 (-)		323 (-)		522 (-)		1850 (-)		1131 (+)		507 (-)	GT1GMSCAM4	92 (+)		1573 (+)		1817 (-)		1801 (+)		402 (-)		1448 (-)		411 (-)	IBOXCORE	937 (+)		1882 (-)		1852 (-)
	1075 (+)	GTGANTG10	73 (+)		1971 (+)		1844 (+)		1644 (+)		1012 (-)		302 (+)		1996 (-)		281 (-)	GTGANTG10	378 (+)		324 (-)		1276 (-)		62 (-)		1406 (+)		517 (-)		185 (+)		1776 (+)	HEXAMERATH4	646 (-)		1842 (+)		419 (-)		136 (-)		793 (-)		1484 (+)	GT1CORE	651 (-)		1858 (-)
	1377 (+)		331 (+)		303 (-)		985 (-)		48 (-)	INTRONLOWER	408 (+)		346 (+)	HDZIP2ATATHB2	854 (-)		380 (-)		484 (+)		330 (-)		1791 (-)		271 (-)		1259 (-)		805 (-)		438 (+)		1121 (-)	IBOXCORE	265 (+)		1843 (+)		765 (-)		137 (-)		798 (-)		1000 (-)		1032 (-)	GT1CORE	1481 (-)
	1401 (+)		367 (+)		590 (-)	MYB1AT	230 (+)		991 (-)	INTRONUPPER	1020 (-)		910 (+)	IBOX	1207 (+)		422 (-)		1123 (+)		1781 (-)		442 (-)		282 (-)		1295 (-)		818 (-)		527 (+)		1270 (-)		795 (-)		217 (-)		1202 (-)		919 (-)		829 (-)		1713 (-)	GT1GMSCAM4	752 (+)	GT1GMSCAM4	109 (+)
	1421 (+)		540 (+)		752 (-)		1491 (+)		1631 (-)	LEAFYATAG	596 (-)		1545 (+)	IBOXCORE	64 (+)		483 (-)		1327 (+)	GT1GMSCAM4	950 (+)		841 (-)		283 (-)		1738 (-)		863 (-)		1052 (+)		1627 (-)		1122 (-)		1089 (-)		1474 (-)		1037 (-)	MYB1AT	390 (+)		1967 (-)		1157 (+)		355 (+)
	1714 (+)		678 (+)		1555 (-)		1744 (+)		1876 (-)	LECPLEACS2	1824 (-)		1724 (+)		230 (+)		624 (-)		1993 (+)		1615 (+)		1124 (-)		488 (-)	GT1MOTIFPSRBCS	21 (+)		893 (-)		1693 (+)		1894 (-)		1713 (-)		1108 (-)		1640 (-)		1133 (-)		501 (+)	INRNTPSADB	340 (+)		1541 (+)		555 (+)
	1903 (+)		861 (+)		1596 (-)	MYB2AT	754 (-)		730 (-)	LTRE1HVBLT49	1655 (+)	GTGANTG10	156 (+)		349 (+)		1361 (-)		85 (-)		1868 (+)		1209 (-)		510 (-)	GTGANTG10	130 (+)		1208 (-)		1749 (+)		228 (-)	INRNTPSADB	1478 (+)		1114 (-)		1866 (-)		1449 (-)		743 (+)		1262 (+)		1202 (-)		606 (+)
	1937 (+)		1189 (+)		1273 (-)	MYB2CONSENSUSAT	1095 (+)	LECPLEACS2	377 (+)		252 (-)		323 (+)		1097 (+)		1678 (-)		255 (-)		323 (-)	GT1CORE	230 (+)		1152 (-)		750 (+)		1806 (-)		1907 (+)		590 (-)		1553 (+)		1248 (-)		71 (-)	GT1GMSCAM4	58 (+)	MYB2CONSENSUSAT	1770 (+)		6 (+)		1447 (-)		790 (+)
	1975 (+)		20 (-)		1455 (-)		754 (-)	MARTBOX	778 (-)	MYB1AT	1548 (+)		1357 (+)		1141 (+)		1754 (-)		732 (-)		330 (-)		1021 (-)		1183 (-)		893 (+)	GGTCCCATGMSAUR	66 (+)		1913 (+)		644 (-)		1798 (+)		1509 (-)		86 (-)		549 (+)	MYBCORE	1086 (+)		1219 (+)		1882 (-)		977 (+)
	526 (-)		53 (-)		1498 (-)	MYBCORE	401 (+)		889 (-)		1725 (+)		1816 (+)		1207 (+)		1769 (-)		903 (-)		1781 (-)		1038 (-)		1193 (-)		1052 (+)	GT1CONSENSUS	270 (+)		1442 (-)		1233 (-)		815 (-)		7 (-)		374 (-)		1227 (+)		1770 (-)		1363 (+)	GTGANTG10	165 (+)		1089 (+)
	844 (-)		321 (-)		1499 (-)		754 (+)		890 (-)		1898 (+)		432 (-)		984 (-)	GCN4OSGLUB1	1635 (-)		1370 (-)	GTGANTG10	94 (+)		1816 (-)		1201 (-)		1944 (+)		630 (+)	GTGANTG10	794 (+)		1729 (-)		1743 (-)	GT1CORE	630 (-)		409 (-)		1310 (+)	MYBCOREATCYCB1	1771 (+)		1887 (+)		1006 (+)		1102 (+)
	875 (-)		1310 (-)		1665 (-)		1095 (-)		891 (-)		1317 (-)		436 (-)		1386 (-)	GT1CONSENSUS	590 (+)		1579 (-)		482 (+)	GT1GMSCAM4	1389 (+)		1202 (-)		1990 (+)		696 (+)		1398 (+)		1817 (-)		1727 (-)	GT1GMSCAM4	574 (+)		1311 (-)		1882 (+)	MYBGAHV	542 (-)		452 (-)		254 (-)		1217 (+)
	890 (-)	HEXAMERATH4	117 (-)		1816 (-)		1978 (-)	MYB1AT	603 (+)	MYBATRD22	1724 (+)		824 (-)	INRNTPSADB	398 (+)		707 (+)		1640 (-)		934 (+)		1692 (+)		1213 (-)		1239 (-)		958 (+)		1462 (+)		1881 (-)	L1BOXATPDF1	152 (+)		1336 (+)		1545 (-)		136 (-)	MYBPZM	323 (+)		1340 (-)		1045 (-)		1275 (+)
	1162 (-)	IBOX	230 (-)		1817 (-)	MYBCOREATCYCB1	1096 (+)		1126 (+)	MYBCORE	1209 (+)		992 (-)		621 (-)		982 (+)		1723 (-)		1328 (+)		1873 (+)		1214 (-)		1351 (-)		1022 (+)		975 (-)	GT1CORE	57 (+)	MARTBOX	1204 (+)		1634 (+)	GT1CORE	569 (+)		919 (-)		1310 (+)		1721 (-)		1474 (-)		1506 (+)
	1309 (-)		1370 (-)		1871 (-)		48 (-)		1473 (+)		1652 (-)		1066 (-)		1825 (-)		983 (+)		1852 (-)		1692 (+)		1977 (+)		1274 (-)		1614 (-)		1165 (+)		1030 (-)		1786 (+)		1205 (+)		1801 (+)	GT1GMSCAM4	177 (+)		1133 (-)		1764 (+)		1794 (-)		1886 (-)		207 (-)
	1740 (-)	IBOXCORE	501 (+)	GT1GMSCAM4	336 (+)	MYBPLANT	1280 (+)	MYBST1	566 (+)	MYBGAHV	1867 (+)		1407 (-)		615 (-)		1073 (+)		1905 (-)		145 (-)		841 (-)		1330 (-)		1661 (-)		1283 (+)		1139 (-)		411 (-)		1206 (+)		7 (-)		847 (+)	GT1MOTIFPSRBCS	1359 (-)		1737 (-)		802 (-)	HEXAMERATH4	996 (+)		381 (-)
	220 (-)		1254 (+)		382 (+)	MYBPZM	373 (+)		872 (+)		509 (-)	IBOX	1540 (+)	L1BOXATPDF1	1112 (-)		1288 (+)	HDZIP2ATATHB2	1072 (-)		436 (-)		1124 (-)		1814 (-)		1688 (-)		1284 (+)	HEXMOTIFTAH3H4	1216 (+)		1788 (-)		1889 (+)	GTGANTG10	94 (+)		1621 (+)	GTGANTG10	31 (+)	MYBST1	1611 (+)		1348 (-)	IBOX	1223 (+)		475 (-)
	221 (-)		231 (-)		441 (+)		712 (+)		875 (-)	MYBPLANT	450 (-)	IBOXCORE	75 (+)		1846 (-)		110 (-)	IBOX	475 (+)		893 (-)		1209 (-)		1982 (-)		1749 (-)		1353 (+)		1232 (-)	GT1GMSCAM4	102 (+)		1892 (+)		262 (+)		1664 (+)		794 (+)		1774 (+)	INTRONLOWER	245 (-)		973 (-)		482 (-)
	491 (-)		335 (-)		492 (+)	MYBST1	62 (-)		1748 (-)	MYBPZM	1234 (-)		239 (+)	LECPLEACS2	1410 (+)		242 (-)	IBOXCORE	475 (+)		1416 (-)	GTGANTG10	416 (+)	GT1CORE	841 (+)		1981 (-)		1354 (+)	IBOXCORE	740 (+)		1395 (+)	MYB1AT	1040 (+)		797 (+)		1804 (+)		1374 (+)		701 (-)		1406 (-)	IBOXCORE	274 (+)		492 (-)
	845 (-)		596 (-)		953 (+)		334 (-)	MYCCONSENSUSAT	1346 (+)	MYBST1	1216 (-)		287 (+)		1269 (-)		1552 (-)		672 (+)		1565 (-)		616 (+)		1588 (+)	HDZIP2ATATHB2	1572 (-)		1363 (+)		796 (+)		1540 (+)		288 (-)		913 (+)		1810 (+)		1929 (+)		871 (-)	L1BOXATPDF1	1197 (+)		1223 (+)		1661 (-)
	961 (-)		1371 (-)		1511 (+)		489 (-)		1346 (-)		1240 (-)		1368 (+)		1807 (-)		1815 (-)		704 (+)		1719 (-)		1236 (+)		1448 (-)	HEXAMERATH4	1923 (+)		1499 (+)		1116 (+)		1573 (+)	MYB1LEPR	1577 (+)		919 (+)		374 (-)		233 (-)	MYCATERD1	179 (+)	LBOXLERBCS	1519 (-)		1582 (+)		1806 (-)
	962 (-)	IBOXCORENT	1369 (-)		1971 (+)		674 (-)	NAPINMOTIFBN	400 (+)		1291 (-)		1524 (+)	LTRECOREATCOR15	800 (+)		1831 (-)		765 (+)		1801 (-)		1397 (+)	GT1GMSCAM4	93 (+)	HEXMOTIFTAH3H4	324 (-)		1919 (+)		1329 (+)		590 (-)	MYBCORE	1088 (+)		1187 (+)		1545 (-)		294 (-)	MYCATRD22	179 (-)	LTRE1HVBLT49	1937 (+)		242 (-)		1852 (-)
	1008 (-)		229 (-)		1498 (-)		938 (-)	NODCON1GM	580 (+)	MYCCONSENSUSAT	23 (+)		1540 (+)	MARABOX1	573 (+)		94 (-)		1023 (+)	IBOXCORE	1193 (+)		1746 (+)		1322 (+)	IBOXCORE	358 (+)		1991 (+)		1351 (+)		1233 (-)		1656 (-)		1243 (+)	GTGANTG10	609 (+)		565 (-)	MYCCONSENSUSAT	162 (+)	MARTBOX	1300 (-)		974 (-)		1858 (-)
	1295 (-)	INRNTPSADB	70 (-)		1816 (-)		1354 (-)	NODCON2GM	66 (+)		206 (+)		476 (-)	MARTBOX	1351 (+)		111 (-)		346 (-)		1604 (+)		1770 (+)		271 (-)		490 (+)		97 (-)		1674 (+)		1817 (-)	MYBCOREATCYCB1	1724 (+)		1583 (+)		1005 (+)		690 (-)		179 (+)		1301 (-)		1060 (-)	GTGANTG10	1 (+)
	1310 (-)		682 (-)	GT1MOTIFPSRBCS	476 (+)	MYCATERD1	897 (-)		716 (+)		869 (+)		819 (-)		1963 (+)		808 (-)		713 (-)		655 (-)		1081 (-)		282 (-)		911 (+)		379 (-)		1732 (+)	GT1MOTIFPSRBCS	1815 (-)	MYBGAHV	721 (+)		329 (-)		1611 (+)		1137 (-)		189 (+)		1302 (-)		1126 (-)		54 (+)
	1850 (-)		780 (-)	GTGANTG10	380 (+)		1397 (-)		1062 (-)		1000 (+)		1382 (-)		1966 (+)		1485 (-)	IBOXCORENT	475 (+)		1205 (-)		1118 (-)		488 (-)		941 (+)		645 (-)	INRNTPSADB	814 (+)	GTGANTG10	10 (+)	MYBPLANT	657 (+)		1254 (-)		42 (-)	IBOXCORE	1184 (+)		208 (+)		1303 (-)	IBOXCORENT	1223 (+)		447 (+)
	1870 (-)	IRO2OS	1678 (+)		421 (+)		1706 (-)		1178 (-)		1093 (+)	IBOXCORENT	1540 (+)	MYB1AT	1754 (+)		1486 (-)	INRNTPSADB	1929 (+)	INRNTPSADB	1800 (+)		1637 (-)		1152 (-)		136 (-)		781 (-)		1167 (+)		543 (+)		1041 (+)		1704 (-)		203 (-)		1592 (+)		749 (+)		1304 (-)	INRNTPSADB	495 (+)		23 (-)
GT1CORE	1383 (+)		1677 (-)		478 (+)	MYCATRD22	897 (+)		1613 (-)		1985 (+)	INRNTPSADB	666 (+)		467 (-)		1651 (-)		1958 (+)		342 (-)		1645 (-)		1183 (-)		1658 (-)		1012 (-)		1993 (+)		550 (+)		653 (+)		1829 (-)		473 (-)		1971 (+)		1315 (+)		1305 (-)		1854 (+)		684 (-)
	692 (-)	L1BOXATPDF1	1439 (+)		1314 (+)		1397 (+)		1857 (-)		23 (-)		1293 (+)		1442 (-)		1879 (-)		1032 (+)		605 (-)	IBOX	662 (-)		1193 (-)	INRNTPSADB	1350 (+)		1677 (-)		967 (-)		824 (+)	MYBPZM	655 (+)		1833 (-)		501 (-)	INRNTPSADB	1801 (+)		1390 (+)		1787 (-)		706 (-)		1799 (-)
	1688 (-)	LRENPCABE	1675 (-)		1343 (+)		1706 (+)		1911 (-)		206 (-)		1813 (-)	MYB1LEPR	1751 (-)	GT1CORE	1259 (+)		1717 (+)		1369 (-)	IBOXCORE	1705 (+)		1201 (-)		1799 (+)		1698 (-)		1063 (-)		1039 (+)		659 (+)	HDZIP2ATATHB2	282 (+)		537 (-)		130 (+)		162 (-)	MYB1AT	1378 (+)		747 (-)		1810 (-)
	1951 (-)	MARTBOX	304 (+)		1384 (+)	MYCCONSENSUSAT	12 (+)		1919 (-)		869 (-)	INTRONUPPER	316 (+)	MYB2CONSENSUSAT	463 (+)	GT1GMSCAM4	1073 (+)		1851 (+)		1454 (-)		1711 (+)		1213 (-)		1828 (+)		29 (-)		1633 (-)		1496 (+)	MYBST1	1664 (+)	HEXMOTIFTAH3H4	1239 (-)		791 (-)		1358 (+)		179 (-)		298 (-)		828 (-)	HDZIP2ATATHB2	1312 (+)
GT1GMSCAM4	945 (+)		1467 (+)		1405 (+)		240 (+)	NTBBF1ARROLB	1019 (-)		1000 (-)	IRO2OS	573 (-)		544 (-)		94 (-)		503 (-)	INTRONLOWER	227 (-)		16 (-)		1982 (-)		755 (+)		42 (-)		1688 (-)		1520 (+)		1669 (+)	IBOX	867 (-)		824 (-)		28 (-)		189 (-)		1520 (-)		1807 (-)	IBOX	1564 (-)
	1054 (+)		1468 (+)		1791 (+)		897 (+)	OSE1ROOTNODULE	580 (+)		1093 (-)	LEAFYATAG	280 (-)	MYBATRD22	1753 (+)		808 (-)	L1BOXATPDF1	995 (+)		1570 (-)		443 (-)	GTGANTG10	682 (+)		1748 (+)		91 (-)	LECPLEACS2	589 (-)		1581 (+)		956 (-)	IBOXCORE	898 (+)		979 (-)	INTRONLOWER	1936 (+)		208 (-)	MYBCORE	94 (-)	INTRONLOWER	1255 (+)	IBOXCORE	264 (+)
	1377 (+)		1469 (+)		196 (-)		903 (+)	OSE2ROOTNODULE	66 (+)		1985 (-)	MARTBOX	867 (+)	MYBCORE	544 (+)		1485 (-)		70 (-)	L1BOXATPDF1	1237 (+)		663 (-)		1018 (+)		1765 (+)		133 (-)		680 (-)		694 (-)	MYCATERD1	467 (+)		1137 (+)		1300 (-)	LECPLEACS2	635 (+)		749 (-)	MYBGAHV	366 (+)	LECPLEACS2	646 (-)		593 (+)
	1903 (+)		1470 (+)		666 (-)		975 (+)		716 (+)	NAPINMOTIFBN	4 (-)		966 (+)		463 (-)		1879 (-)		382 (-)	LECPLEACS2	766 (+)	INRNTPSADB	1165 (+)		79 (-)		465 (-)		134 (-)	MARABOX1	1753 (+)		758 (-)	MYCATRD22	467 (-)		868 (-)		1565 (-)		723 (+)		1315 (-)		464 (-)	LTRECOREATCOR15	998 (-)		573 (-)
	1937 (+)		1471 (+)		735 (-)		1397 (+)		1062 (-)	NODCON1GM	1203 (+)		967 (+)		541 (-)	GTGANTG10	84 (+)	LTRE1HVBLT49	1982 (+)	LTRE1HVBLT49	960 (+)		1644 (+)		142 (-)		1001 (-)		260 (-)	MARARS	1402 (+)		1176 (-)	MYCCONSENSUSAT	467 (+)		1090 (-)		1627 (-)		909 (-)		1390 (-)	MYBPZM	1776 (-)	MARABOX1	961 (+)		1022 (-)
	220 (-)		1472 (+)		1227 (-)		1436 (+)		1178 (-)		1325 (-)		968 (+)	MYBCOREATCYCB1	544 (-)		302 (+)	MARTBOX	8 (-)	LTRECOREATCOR15	429 (+)		1080 (+)		965 (-)		832 (-)		505 (-)	MARTBOX	1404 (+)		1266 (-)		467 (-)		1109 (-)		1673 (-)	LTRECOREATCOR15	1795 (-)	NAPINMOTIFBN	180 (-)	MYBST1	329 (+)	MARTBOX	730 (-)		1565 (-)
	491 (-)		1473 (+)		1420 (-)		1706 (+)		1613 (-)	NODCON2GM	516 (+)		969 (+)	MYBGAHV	177 (+)		307 (+)		20 (-)		1230 (+)		1085 (+)		1071 (-)	LTRE1HVBLT49	1719 (-)		823 (-)		439 (-)		1756 (-)	NAPINMOTIFBN	279 (-)		1249 (-)		1721 (-)	MARARS	912 (+)	NODCON1GM	140 (+)		1153 (+)	MYB1AT	930 (+)	IBOXCORENT	1563 (-)
	961 (-)		1654 (+)		1471 (-)		12 (-)		1857 (-)		672 (+)		970 (+)		325 (+)		314 (+)		21 (-)	MARTBOX	200 (+)		1117 (+)		1566 (-)	LTREATLTI78	1939 (-)		993 (-)		454 (-)		1821 (-)	NODCON1GM	1243 (+)	IBOXCORENT	866 (-)	HEXMOTIFTAH3H4	350 (-)	MARTBOX	914 (+)		1131 (-)		1781 (+)		1356 (-)	INRNTPSADB	89 (+)
	1008 (-)	MYB1AT	799 (+)		1476 (-)		240 (-)		1911 (-)		702 (+)		971 (+)		496 (+)		724 (+)		22 (-)		201 (+)		613 (-)	IBOXCORE	236 (+)	LTRECOREATCOR15	1925 (-)		1036 (-)		528 (-)		1825 (-)		628 (-)	INRNTPSADB	2 (+)	IBOXCORE	1689 (+)		591 (-)	NODCON2GM	459 (+)		322 (-)	MYB2AT	105 (-)		1178 (+)
	1870 (-)		849 (+)		1562 (-)		897 (-)		1919 (-)		882 (+)		1499 (-)		778 (+)		974 (+)		232 (-)		1392 (-)		1877 (-)		700 (+)		1940 (-)		1486 (-)		1681 (-)		1839 (-)		1260 (-)		1096 (+)		72 (-)		1187 (-)		1040 (+)	MYCCONSENSUSAT	135 (+)	MYB2CONSENSUSAT	105 (-)		1809 (+)
GTGANTG10	1546 (+)		1069 (+)		1772 (-)		903 (-)	P1BS	872 (+)		1105 (+)		1579 (-)		407 (-)		1071 (+)		235 (-)		1869 (-)	L1BOXATPDF1	280 (+)		903 (+)	MARABOX1	1597 (-)		1699 (-)		1694 (-)		1865 (-)		1715 (-)		1703 (+)		87 (-)		1471 (-)		1293 (+)		194 (+)	MYBCORE	105 (+)		972 (-)
	1826 (+)		1285 (+)	IBOXCORE	117 (+)		975 (-)		872 (-)		152 (-)	MYB1AT	228 (-)	MYBST1	229 (+)		1085 (+)		1098 (-)		1870 (-)		952 (+)		1058 (+)		1601 (-)	GT1CORE	711 (+)		1757 (-)		1946 (-)	NODCON2GM	91 (+)		230 (-)		162 (-)		1472 (-)		1785 (+)		243 (+)		1771 (+)		1212 (-)
	508 (-)		1133 (-)		1042 (+)		1397 (-)	POLASIG1	80 (+)		569 (-)		775 (-)		1833 (+)		1643 (+)	MYB1AT	1656 (+)		1871 (-)	MARABOX1	549 (+)		1741 (+)	MARTBOX	1730 (+)		736 (+)		1914 (-)		1959 (-)		1453 (+)		1753 (-)		410 (-)		1473 (-)		1831 (+)		352 (+)		1465 (-)		1346 (-)
	612 (-)	MYB2CONSENSUSAT	1994 (+)		1072 (+)		1436 (-)		134 (+)	NTBBF1ARROLB	1620 (+)		1234 (-)		1880 (-)		1952 (+)		1207 (-)		1872 (-)		553 (+)		1275 (-)		1779 (+)	GT1GMSCAM4	630 (+)		1915 (-)	IBOXCORE	185 (+)		1698 (+)	MARABOX1	251 (+)		1641 (-)		1474 (-)		1947 (+)		1117 (+)	MYBCOREATCYCB1	340 (-)	INTRONLOWER	1949 (-)
	707 (-)	MYBCORE	1994 (-)		1235 (+)		1706 (-)		441 (+)		796 (-)	MYBGAHV	603 (+)	MYCATERD1	215 (-)		185 (-)		1212 (-)		1873 (-)		557 (+)		1828 (-)		1780 (+)		1284 (+)		1916 (-)		336 (+)		1787 (+)	MARTBOX	575 (-)	INRNTPSADB	41 (+)	MYB1AT	101 (-)		1996 (+)		1404 (+)		592 (-)	L1BOXATPDF1	315 (+)
	1891 (-)	MYBPLANT	800 (+)		591 (-)	NODCON1GM	30 (+)		1873 (+)		1786 (-)	MYBPLANT	1981 (+)	MYCATRD22	215 (+)		375 (-)	MYBCOREATCYCB1	1986 (+)		1874 (-)		599 (+)		1851 (-)		631 (-)		1354 (+)		1917 (-)		1426 (+)	NONAMERMOTIFTAH3H4	1397 (-)		576 (-)		142 (+)		267 (-)		1404 (-)		1950 (+)	MYBGAHV	1829 (+)		892 (-)
	1931 (-)	MYBPZM	765 (+)		753 (-)		205 (+)		459 (-)	OSE1ROOTNODULE	1203 (+)	MYBPZM	1983 (+)	MYCCONSENSUSAT	215 (+)		765 (-)	MYBGAHV	780 (-)		1875 (-)		790 (+)	INRNTPSADB	806 (+)		632 (-)		1919 (+)		1918 (-)		1564 (+)	NTBBF1ARROLB	305 (+)		577 (-)		356 (+)		379 (-)		1653 (-)		135 (-)		1263 (-)	LEAFYATAG	1063 (+)
IBOX	1617 (+)		802 (+)		1456 (-)		560 (+)		1287 (-)		1325 (-)	MYBST1	286 (+)		259 (+)		1367 (-)	MYBPLANT	1906 (+)		1876 (-)	MARTBOX	212 (+)		1425 (+)		633 (-)		1991 (+)		1919 (-)		1776 (+)		683 (+)		1635 (-)		785 (+)		621 (-)	NTBBF1ARROLB	235 (+)		194 (-)	MYBST1	1222 (+)	LTRE1HVBLT49	1860 (-)
IBOXCORE	114 (+)	MYBST1	995 (+)		1872 (-)		1047 (+)		1406 (-)	OSE2ROOTNODULE	516 (+)		885 (+)		463 (+)		1639 (-)		1209 (-)		1877 (-)		213 (+)		51 (+)		634 (-)		42 (-)		1920 (-)		229 (-)	OSE1ROOTNODULE	1243 (+)		1636 (-)		1138 (+)		1950 (-)		449 (+)		243 (-)		1581 (+)	MARTBOX	170 (+)
	1401 (+)		1253 (+)	INRNTPSADB	1475 (+)		1065 (+)	POLASIG2	914 (+)		672 (+)		1367 (+)		702 (+)		1661 (-)	MYBPZM	105 (+)		1878 (-)		606 (-)		227 (+)		635 (-)		133 (-)		1921 (-)		645 (-)		628 (-)		1637 (-)		1960 (+)	MYB2CONSENSUSAT	1946 (-)		1220 (+)		352 (-)		152 (-)		173 (+)
	1421 (+)		1566 (+)		481 (-)		1854 (+)		1139 (+)		702 (+)		1523 (+)		1637 (+)		1883 (-)		1908 (+)	MYB1AT	1278 (+)		1718 (-)		812 (+)		636 (-)		260 (-)	MYB1AT	1195 (+)	INRNTPSADB	1175 (+)		1260 (-)		1638 (-)		1982 (+)	MYBCORE	258 (+)		615 (-)		1117 (-)		347 (-)		202 (+)
	1617 (+)		1578 (-)	IRO2OS	259 (+)		759 (-)		1592 (+)		882 (+)		1539 (+)		1921 (+)		1896 (-)	MYBST1	208 (-)		1420 (+)	MYB1AT	1546 (+)		1565 (+)		637 (-)		993 (-)		1331 (+)		323 (-)		1715 (-)		1983 (-)		1702 (-)		1946 (+)		1227 (-)		1404 (-)		975 (-)		498 (+)
	1851 (-)	MYCCONSENSUSAT	1051 (+)		258 (-)	NODCON2GM	541 (-)		367 (-)		1105 (+)		570 (-)		215 (-)	IBOX	195 (+)		1195 (-)		1734 (+)		1959 (+)		637 (-)	MYB1AT	1895 (+)		1486 (-)	MYBGAHV	1312 (+)		1601 (-)	OSE2ROOTNODULE	91 (+)	MYB1AT	353 (+)		234 (-)	MYBCOREATCYCB1	1544 (+)		1256 (-)		1950 (-)		1061 (-)		499 (+)
IBOXCORENT	1617 (+)		1505 (+)		1380 (-)		863 (-)		1709 (-)		152 (-)		1422 (-)		259 (-)		1147 (+)	MYCCONSENSUSAT	156 (+)		1850 (+)		1039 (+)		795 (-)		626 (+)	GTGANTG10	839 (+)		1537 (+)		1517 (-)		1453 (+)		1437 (+)	MARTBOX	1595 (+)	MYBST1	1827 (+)	OSE1ROOTNODULE	140 (+)	NODCON1GM	1643 (+)	MYCCONSENSUSAT	269 (+)		500 (+)
INRNTPSADB	661 (+)		1678 (+)	LECPLEACS2	1207 (-)		1333 (-)	POLASIG3	279 (+)		569 (-)	MYCATERD1	1700 (+)		463 (-)		1231 (+)		325 (+)		829 (+)		229 (-)		929 (-)		978 (-)		1007 (+)		619 (-)	INTRONLOWER	1618 (+)		1698 (+)		631 (+)		178 (-)		520 (-)		1131 (-)		105 (-)		1366 (+)		1286 (+)
	886 (+)		1994 (+)	LTRECOREATCOR15	18 (-)	NTBBF1ARROLB	723 (+)		318 (+)	POLASIG1	794 (+)		1157 (-)		702 (-)	IBOXCORE	195 (+)		156 (-)	MYB1LEPR	629 (-)	MYB2AT	1073 (+)		654 (-)	MYB1LEPR	1042 (+)		1481 (+)		650 (-)	IRO2OS	539 (-)		1787 (+)		936 (+)		893 (-)	MYCATERD1	1027 (+)	OSE2ROOTNODULE	459 (+)		976 (-)		1422 (+)		1410 (+)
	638 (-)		1051 (-)	MARARS	231 (-)		115 (-)		1131 (+)		1006 (+)		1760 (-)		1637 (-)		590 (+)		325 (-)	MYB2AT	1141 (+)		1289 (-)	IRO2OS	1877 (+)	MYB2CONSENSUSAT	1174 (+)		1875 (+)	MYBST1	1495 (+)	L1BOXATPDF1	1418 (-)	PALBOXPPC	573 (+)		786 (-)		949 (-)	MYCATRD22	1027 (-)		1040 (+)		1002 (-)		1720 (+)		1896 (+)
	1027 (-)		1505 (-)	MRNA3ENDTAH3	1595 (-)	OSE1ROOTNODULE	30 (+)		1400 (+)		1452 (+)	MYCATRD22	1157 (+)		1921 (-)		707 (+)	NODCON1GM	445 (+)		1202 (-)	MYB2CONSENSUSAT	429 (+)		1876 (-)		1873 (-)		87 (-)		57 (-)	LECPLEACS2	1319 (-)	POLASIG1	343 (+)		1560 (-)		950 (-)	MYCCONSENSUSAT	319 (+)		1293 (+)		1867 (-)		1887 (+)		1897 (+)
	1477 (-)		1678 (-)	MYB1AT	640 (-)		205 (+)		1772 (+)		1921 (+)		1760 (+)	NODCON1GM	956 (+)		1147 (+)		691 (+)	MYB2CONSENSUSAT	1141 (+)		569 (+)	L1BOXATPDF1	768 (+)	MYBCORE	1873 (+)		664 (-)		244 (-)	MYB1AT	412 (+)		811 (+)	MYB2CONSENSUSAT	1664 (+)		951 (-)		536 (+)		1785 (+)	NODCON2GM	183 (+)		269 (-)		356 (-)
L1BOXATPDF1	1716 (+)		1994 (-)		979 (-)		560 (+)		1885 (+)		11 (-)		1700 (-)	NODCON2GM	290 (+)		1231 (+)		1681 (+)		1109 (-)		1073 (+)		429 (-)		1174 (-)		1490 (-)	MYCATERD1	1791 (+)		1789 (+)		1952 (+)		1813 (-)		952 (-)		789 (+)		1831 (+)		653 (+)		1366 (-)		978 (-)
LEAFYATAG	1556 (-)	NAPINMOTIFBN	1356 (-)	MYB2CONSENSUSAT	783 (-)		1047 (+)		450 (-)		79 (-)	MYCCONSENSUSAT	196 (+)		514 (+)		1288 (+)		1685 (-)		1202 (-)		1289 (-)	LECPLEACS2	18 (+)	MYBCOREATCYCB1	1288 (-)		1609 (-)	MYCATRD22	1791 (-)		784 (-)		99 (-)	MYBCORE	1813 (+)	MYB1AT	22 (+)		1027 (+)		1947 (+)		1384 (+)		1422 (-)		979 (-)
MARABOX1	1112 (+)	NODCON1GM	1322 (+)	MYBCORE	783 (+)		1065 (+)		498 (-)		1587 (-)		292 (+)		945 (+)	IBOXCORENT	195 (+)	NODCON2GM	128 (+)		1552 (-)	MYBCORE	91 (+)		1283 (+)	MYBGAHV	302 (-)		1942 (-)	MYCCONSENSUSAT	301 (+)		971 (-)		778 (-)		1664 (-)		224 (-)		1140 (+)		1996 (+)		1899 (+)		1720 (-)		980 (-)
MARTBOX	479 (+)		1716 (-)		1005 (+)		1854 (+)		865 (-)		1598 (-)		574 (+)		1648 (+)		1231 (+)		165 (+)	MYBCORE	1109 (+)		1289 (+)		371 (-)	MYBPZM	1487 (-)	HEXMOTIFTAH3H4	1175 (+)		1106 (+)		1807 (-)		1118 (-)	MYBST1	340 (+)		568 (-)		1275 (+)		1404 (-)		55 (-)		1887 (-)		1907 (-)
	1443 (+)	NODCON2GM	1 (+)		1166 (+)		759 (-)		1468 (-)	POLASIG2	1433 (-)		580 (+)	NTBBF1ARROLB	1061 (+)	INRNTPSADB	270 (-)		1200 (+)		1137 (+)		429 (-)		1239 (-)		1507 (-)	IBOX	803 (-)		1335 (+)	MYB2CONSENSUSAT	14 (-)		1893 (-)		1544 (+)	MYB2AT	1462 (-)		1924 (+)		1653 (-)	OSE1ROOTNODULE	1643 (+)	NODCON1GM	282 (-)		1908 (-)
	1445 (+)		240 (+)	MYBCOREATCYCB1	783 (-)	OSE2ROOTNODULE	541 (-)		1782 (-)	POLASIG3	381 (+)		1017 (+)		1858 (+)		299 (-)		1413 (+)		1202 (+)		569 (-)		1287 (-)	MYBST1	940 (+)		1206 (-)		1791 (+)	MYBCORE	14 (+)	POLASIG2	1619 (+)	MYCCONSENSUSAT	782 (+)	MYB2CONSENSUSAT	1462 (-)		1938 (+)	POLASIG1	414 (+)		105 (-)	NODCON2GM	258 (+)	MRNA3ENDTAH3	1744 (-)
	1448 (+)		1108 (+)	MYBST1	586 (+)		863 (-)	POLLEN1LELAT52	298 (+)		585 (+)		1157 (+)		1865 (+)		304 (-)		1434 (+)		1552 (+)		1073 (-)	LTRECOREATCOR15	1924 (-)		805 (-)		1804 (-)		301 (-)		874 (+)	POLASIG3	895 (+)		940 (+)		1840 (-)		1946 (+)		793 (+)		976 (-)		1190 (+)	MYB1AT	1201 (+)
	1671 (+)		1491 (+)		1723 (+)		1333 (-)		597 (+)		1582 (+)		1700 (+)		675 (-)		964 (-)		402 (-)		239 (-)	MYBCOREATCYCB1	570 (+)	MARABOX1	440 (+)		958 (-)	IBOXCORE	696 (+)		1106 (-)		1114 (+)		979 (+)		1556 (+)	MYBATRD22	21 (+)		319 (-)		798 (+)		1002 (-)		1195 (+)	MYB1LEPR	1669 (+)
	1672 (+)		1853 (+)		1851 (+)	P1BS	1635 (+)		1181 (+)		1707 (+)		1760 (+)		1084 (-)	INTRONLOWER	247 (-)		424 (-)		1141 (-)	MYBPLANT	1103 (+)		568 (+)	MYCATERD1	1381 (+)		926 (+)		1335 (-)	MYBGAHV	1380 (+)		982 (+)		1664 (+)	MYBCORE	1462 (+)		536 (-)		832 (+)		1867 (-)		1271 (+)	MYB2CONSENSUSAT	1973 (+)
	946 (-)		1925 (+)		226 (-)		1635 (-)		1232 (+)		499 (-)		196 (-)	OSE1ROOTNODULE	956 (+)		1617 (-)		518 (-)	MYBCOREATCYCB1	1109 (-)		505 (-)	MARARS	367 (+)		701 (-)		1165 (+)		1791 (-)	MYBPLANT	1926 (-)		1596 (-)		1678 (+)		1840 (+)		789 (-)		838 (+)	OSE2ROOTNODULE	183 (+)		1302 (+)		1207 (+)
	947 (-)		787 (-)		249 (-)	PALBOXPPC	1277 (+)		1459 (+)		1163 (-)		292 (-)	OSE2ROOTNODULE	290 (+)	IRO2OS	1621 (+)	NTBBF1ARROLB	928 (+)	MYBGAHV	474 (+)	MYBPZM	470 (-)	MARTBOX	1178 (+)	MYCATRD22	701 (+)		30 (-)	NODCON1GM	85 (+)	MYBPZM	1659 (+)		1823 (-)		1729 (+)		168 (-)		1027 (-)		1176 (+)		653 (+)		1817 (+)	MYBCORE	1667 (+)
	1487 (-)		918 (-)	MYCATERD1	1370 (+)	POLASIG1	1028 (+)		1483 (+)		1563 (-)		574 (-)		514 (+)	LEAFYATAG	1385 (+)	OSE1ROOTNODULE	445 (+)		632 (+)		505 (-)		1972 (+)		1381 (-)		98 (-)		397 (+)	MYBST1	252 (+)	POLLEN1LELAT52	43 (+)		1813 (+)	MYBGAHV	634 (+)		1140 (-)		1225 (+)		1384 (+)		1515 (-)		1769 (-)
	1493 (-)		1827 (-)	MYCATRD22	1370 (-)		1580 (+)		1541 (+)	POLLEN1LELAT52	1365 (+)		580 (-)		945 (+)	LTRECOREATCOR15	1407 (+)		691 (+)	MYBPZM	1759 (-)		1417 (-)		1975 (+)	MYCCONSENSUSAT	396 (+)		506 (-)		504 (+)		687 (-)		1628 (+)		1834 (+)		1280 (+)		1275 (-)		44 (-)		1899 (+)	NTBBF1ARROLB	460 (-)		1973 (-)
	1500 (-)		1839 (-)	MYCCONSENSUSAT	259 (+)		1584 (+)		1765 (+)		388 (-)		1017 (-)		1648 (+)		1336 (-)		1681 (+)	MYBST1	190 (+)	MYBST1	17 (-)		1976 (+)		701 (+)		804 (-)		822 (+)		1696 (-)		1633 (+)		782 (-)		1149 (-)		1924 (-)		648 (-)		55 (-)	OSE1ROOTNODULE	282 (-)		266 (-)
	1503 (-)	NTBBF1ARROLB	161 (+)		377 (+)		1591 (+)		154 (-)		415 (-)		1157 (-)	POLASIG1	277 (+)	MARTBOX	1701 (+)		1685 (-)		842 (-)		754 (-)		1977 (+)		974 (+)		892 (-)		1504 (+)	MYCCONSENSUSAT	14 (+)		1638 (+)		940 (-)	MYBPLANT	980 (+)		1938 (-)		936 (-)	POLASIG1	79 (+)	OSE2ROOTNODULE	258 (+)		1207 (-)
	1904 (-)		69 (-)		431 (+)		1603 (+)		180 (-)		434 (-)		1700 (-)		297 (+)		1702 (+)	OSE2ROOTNODULE	128 (+)	MYCCONSENSUSAT	88 (+)	MYCATERD1	1434 (+)	MYB1AT	183 (+)		1174 (+)		1207 (-)	NODCON2GM	874 (+)		290 (+)		1680 (+)		1556 (-)		221 (-)		1946 (-)		1871 (-)		372 (+)		1190 (+)	MYBCOREATCYCB1	1208 (+)
	1939 (-)		1804 (-)		1116 (+)		500 (-)		755 (-)		835 (-)		1760 (-)		415 (+)		1703 (+)		165 (+)		683 (+)	MYCATRD22	1434 (-)		262 (+)		1369 (+)		1805 (-)		922 (+)		416 (+)		1751 (+)		1664 (-)		565 (-)	NODCON1GM	937 (+)	POLASIG2	1591 (-)		563 (+)		1195 (+)	MYBGAHV	306 (+)
	1984 (-)	OSE1ROOTNODULE	1322 (+)		1370 (+)		505 (-)		1043 (-)		1039 (-)	NAPINMOTIFBN	1155 (+)		573 (+)		1704 (+)		1200 (+)		739 (+)	MYCCONSENSUSAT	429 (+)		1363 (-)		1381 (+)	IBOXCORENT	802 (-)		418 (-)		540 (+)		1847 (+)		1678 (-)	MYBPZM	221 (-)		1657 (-)	POLASIG3	762 (+)		745 (-)		1271 (+)		776 (-)
MYB1AT	118 (+)		1716 (-)		1381 (+)		1848 (-)		1794 (-)		1265 (-)	NODCON1GM	72 (+)		673 (+)		1705 (+)		1413 (+)		793 (+)		641 (+)	MYB2CONSENSUSAT	84 (+)		1392 (+)		1205 (-)		478 (-)		610 (+)		1917 (+)		1729 (-)		493 (-)		1719 (-)		821 (+)		1527 (-)		1302 (+)	MYBPZM	1605 (+)
	228 (+)	OSE2ROOTNODULE	1 (+)		1779 (+)	POLASIG2	1609 (+)	PRECONSCRHSP70A	41 (+)		1307 (-)		111 (+)		1165 (+)		1706 (+)		1434 (+)		1424 (+)		678 (+)		1350 (+)		1705 (+)		1803 (-)		540 (-)		821 (+)		1921 (+)		1813 (-)		1402 (-)		1755 (-)		829 (+)		1633 (-)		1817 (+)	MYBST1	574 (-)
	1689 (+)		240 (+)		259 (-)		1820 (+)	PYRIMIDINEBOXOSRAMY1A	1803 (+)		1485 (-)		334 (+)		1300 (+)		1707 (+)		402 (-)		1552 (+)		1434 (+)	MYBCORE	87 (+)		1873 (+)	INRNTPSADB	1645 (+)		564 (-)		965 (+)		1979 (+)		1834 (-)	MYBST1	163 (-)	NODCON2GM	341 (+)		1148 (+)		1664 (-)		1515 (-)	MYCATERD1	826 (-)
	1952 (+)		1108 (+)		377 (-)		1817 (-)		562 (-)		1816 (-)		1082 (+)		403 (-)		1708 (+)		424 (-)		1568 (+)		1550 (+)		1926 (+)		396 (-)		1577 (+)		861 (-)		1550 (+)		16 (-)	NODCON2GM	291 (+)		411 (-)		810 (+)		1620 (+)		1695 (-)	PALBOXAPC	1768 (-)	MYCATRD22	826 (+)
	1016 (-)		1491 (+)		431 (-)	POLASIG3	384 (+)		842 (-)	PRECONSCRHSP70A	38 (+)	NODCON2GM	1386 (+)		1222 (-)		1709 (+)		518 (-)		1897 (+)		1574 (+)		84 (-)		701 (-)		1608 (+)		1427 (-)		14 (-)		21 (-)		1488 (+)		1349 (-)		1907 (+)		473 (-)	POLASIG2	315 (+)	POLASIG1	730 (+)	MYCCONSENSUSAT	24 (+)
	1560 (-)		1853 (+)		1116 (-)		626 (+)	QELEMENTZMZM13	531 (-)		303 (-)		1552 (-)		1355 (-)		1710 (+)	POLASIG1	11 (+)		88 (-)		1765 (+)		1350 (-)		974 (-)		1674 (+)		1524 (-)		290 (-)		88 (-)		43 (-)	MYCATERD1	1239 (+)		473 (-)		476 (-)		873 (+)		961 (+)		826 (+)
MYB1LEPR	87 (+)		1925 (+)		1370 (-)		629 (+)		748 (-)	PYRIMIDINEBOXOSRAMY1A	506 (+)		1710 (-)	POLASIG2	1422 (-)		1711 (+)		91 (+)		683 (-)		429 (-)	MYBCOREATCYCB1	1351 (+)		1174 (-)		746 (-)		1648 (-)		416 (-)		103 (-)		105 (-)	MYCATRD22	1239 (-)		840 (-)		479 (-)		1374 (+)		1066 (+)		1471 (+)
MYB26PS	694 (-)		787 (-)		1381 (-)		632 (+)	RAV1AAT	101 (+)		1125 (+)	NTBBF1ARROLB	889 (+)		1445 (-)		1714 (+)		235 (+)		739 (-)		641 (-)		1230 (-)		1369 (-)		1289 (-)		1728 (-)		540 (-)		214 (-)		585 (-)	MYCCONSENSUSAT	268 (+)		871 (-)		730 (-)		670 (-)		523 (-)		1962 (+)
MYBCORE	1195 (+)		918 (-)		1779 (-)		1577 (+)		239 (+)		1300 (+)		405 (-)		1890 (-)		1717 (+)		498 (+)		793 (-)		678 (-)	MYBGAHV	36 (+)		1381 (-)		1358 (-)		1743 (-)		610 (-)		1309 (-)		590 (-)		517 (+)		1200 (-)		1874 (-)		782 (-)		558 (-)		1973 (+)
	1341 (+)		1827 (-)	NODCON1GM	1986 (+)		1645 (+)		1110 (+)		1978 (+)		851 (-)	POLASIG3	442 (+)		1500 (-)		1101 (+)		1424 (-)		1434 (-)		196 (-)		1392 (-)	INTRONLOWER	1 (-)	NTBBF1ARROLB	287 (+)		821 (-)		1511 (-)		602 (-)		1074 (+)		1208 (-)		1877 (-)	POLASIG3	542 (+)		658 (-)		24 (-)
	585 (-)		1839 (-)		692 (-)		1837 (+)		1671 (+)	RAV1AAT	594 (+)	OSE1ROOTNODULE	72 (+)		1265 (+)	MYB1AT	742 (-)		1266 (+)		1552 (-)		1550 (-)	MYBST1	783 (+)		1705 (-)		153 (-)	OSE1ROOTNODULE	85 (+)		965 (-)		1702 (-)		685 (-)		1239 (+)		1338 (-)		1880 (-)		1064 (+)		1956 (-)		826 (-)
MYBCOREATCYCB1	588 (-)	POLASIG1	1074 (+)		1141 (-)	POLLEN1LELAT52	515 (+)		1214 (-)		1390 (+)		111 (+)		979 (-)		1004 (-)		756 (-)		1568 (-)		1574 (-)		1024 (+)		1873 (-)	LECPLEACS2	437 (+)		397 (+)		1550 (-)		1784 (-)		1320 (-)		1303 (+)	OSE1ROOTNODULE	937 (+)	POLLEN1LELAT52	4 (+)		1470 (+)	POLASIG2	1083 (+)		1471 (-)
MYBPLANT	694 (+)		1547 (+)		1690 (-)		588 (+)		1324 (-)		1915 (+)		334 (+)		1134 (-)		1140 (-)	POLASIG2	16 (+)		1897 (-)		1765 (-)		1852 (-)	NODCON1GM	347 (-)	MARABOX1	431 (+)		504 (+)	NAPINMOTIFBN	259 (+)		1805 (-)	NTBBF1ARROLB	1403 (+)		1355 (+)		1657 (-)		56 (+)		1083 (-)	POLASIG3	190 (+)		1962 (-)
MYBPZM	463 (+)		1750 (+)	NODCON2GM	1542 (+)		1671 (+)	RBCSCONSENSUS	728 (-)		29 (-)		1082 (+)		1350 (-)	MYBCORE	1131 (+)		142 (+)	NODCON1GM	493 (+)	NAPINMOTIFBN	238 (+)	MYCATERD1	1015 (+)		413 (-)	MYB1AT	1923 (+)		822 (+)	NODCON1GM	454 (+)		1810 (-)		1459 (+)		1645 (+)		1719 (-)		313 (+)		1281 (-)		1080 (+)		1973 (-)
MYBST1	48 (-)		1658 (-)		1703 (+)		1763 (+)		1265 (-)		538 (-)	OSE2ROOTNODULE	1386 (+)		1697 (-)	MYBCOREATCYCB1	411 (+)		308 (+)		953 (+)		145 (-)		966 (-)	NODCON2GM	1343 (+)		184 (+)		1504 (+)		1305 (+)		1906 (-)		1610 (+)		1840 (+)		1755 (-)		442 (+)		1294 (-)		175 (-)	NODCON1GM	1281 (+)
	435 (-)	POLASIG2	1061 (+)		1867 (+)		1768 (+)	REALPHALGLHCB21	1127 (+)	RAV1BAT	23 (-)		1552 (-)		1962 (-)	MYBST1	194 (+)		880 (-)		1156 (+)		1435 (-)	MYCATRD22	966 (+)		1361 (+)		928 (+)	OSE2ROOTNODULE	874 (+)		225 (-)	PYRIMIDINEBOXHVEPB1	1210 (+)	OSE2ROOTNODULE	291 (+)		268 (-)	OSE2ROOTNODULE	341 (+)		1106 (+)		1508 (-)		1865 (-)	NODCON2GM	953 (+)
MYCATERD1	407 (+)		891 (-)		521 (-)		1905 (+)	ROOTMOTIFTAPOX1	115 (+)	REALPHALGLHCB21	1335 (+)		1710 (-)	POLLEN1LELAT52	88 (+)		1287 (+)	POLASIG3	77 (+)		1269 (+)	NODCON1GM	1590 (+)		1015 (-)		1591 (+)		1555 (+)		922 (+)		1066 (-)	PYRIMIDINEBOXOSRAMY1A	85 (+)		1488 (+)		517 (-)		810 (+)		1656 (+)		1544 (-)		1952 (-)		1713 (+)
	1366 (+)		987 (-)		1180 (-)		122 (-)		139 (+)	ROOTMOTIFTAPOX1	122 (+)	P1BS	1481 (+)		302 (+)		1910 (+)		1060 (+)		1707 (+)		1708 (+)	MYCCONSENSUSAT	84 (+)		1650 (+)		735 (-)		418 (-)	NODCON2GM	92 (+)		608 (+)		43 (-)		1074 (-)		1907 (+)		1717 (+)		1547 (-)	POLLEN1LELAT52	82 (-)	NTBBF1ARROLB	1035 (+)
MYCATRD22	407 (-)		1136 (-)		1975 (-)		824 (-)		177 (+)		303 (+)		1481 (-)		368 (+)		1678 (-)		1070 (+)	NODCON2GM	1774 (+)		1902 (+)		677 (+)		1699 (+)		889 (-)		478 (-)		266 (+)		1683 (-)		105 (-)		1239 (-)		473 (-)		610 (-)		1550 (-)		343 (-)		1127 (+)
	1366 (-)	POLASIG3	133 (+)	NTBBF1ARROLB	677 (-)		1915 (-)		341 (+)		385 (+)	POLASIG1	587 (+)		631 (+)		1769 (-)		1098 (+)		98 (-)		209 (-)		966 (+)		1744 (+)	MYB2AT	1543 (-)		540 (-)		278 (+)	RAV1AAT	521 (-)		585 (-)		1303 (-)		840 (-)		620 (-)		1553 (-)		950 (-)		1533 (+)
MYCCONSENSUSAT	300 (+)		350 (+)		914 (-)	PREATPRODH	1924 (+)		390 (+)		941 (+)		619 (+)		655 (+)	MYCATERD1	1368 (-)		666 (-)		1323 (-)		252 (-)		1015 (+)		1776 (+)	MYB2CONSENSUSAT	1476 (-)		564 (-)		708 (+)		1162 (-)		590 (-)		1355 (-)		871 (-)		736 (-)		1556 (-)		1184 (-)		1017 (-)
	401 (+)		353 (+)	OSE1ROOTNODULE	1986 (+)	PYRIMIDINEBOXOSRAMY1A	1946 (+)		429 (+)		1341 (+)		1502 (+)		791 (+)	MYCATRD22	1368 (+)		759 (-)		1698 (-)		1045 (-)		1359 (+)		1016 (-)		1543 (-)		861 (-)		1215 (+)	RBCSCONSENSUS	10 (-)		602 (-)		1645 (-)		1200 (-)		844 (-)	POLLEN1LELAT52	98 (+)		1204 (-)	OSE1ROOTNODULE	1281 (+)
	407 (+)		740 (+)		692 (-)		591 (-)		448 (+)		1536 (+)		28 (-)		953 (+)	MYCCONSENSUSAT	235 (+)		1074 (-)	NTBBF1ARROLB	1803 (+)	NODCON2GM	1121 (+)		1877 (+)		1476 (-)	MYBCORE	1476 (+)		1427 (-)		1238 (+)	REALPHALGLHCB21	657 (+)		685 (-)		1840 (-)		1208 (-)		928 (-)		168 (+)		1305 (-)	OSE2ROOTNODULE	953 (+)
	1275 (+)		867 (+)		1141 (-)	QELEMENTZMZM13	1139 (-)		541 (+)		1595 (+)		81 (-)		1122 (+)		353 (+)	POLLEN1LELAT52	200 (+)		523 (-)		156 (-)		1887 (+)	NTBBF1ARROLB	595 (+)		1543 (+)		1524 (-)		1675 (+)		1041 (+)		1320 (-)	NODCON1GM	1686 (+)		1338 (-)		1053 (-)		449 (+)		1360 (-)		1713 (+)
	1366 (+)		1378 (+)		1690 (-)	RAV1AAT	367 (+)		628 (+)		1824 (+)		868 (-)		1741 (+)		533 (+)		697 (+)		1054 (-)		815 (-)		84 (-)		613 (+)	MYBCOREATCYCB1	1442 (+)		1648 (-)		1726 (+)		1643 (-)	POLASIG1	251 (+)		83 (-)	POLASIG1	1190 (+)		1929 (-)		865 (+)		1493 (-)	P1BS	1237 (+)
	1533 (+)		60 (-)	OSE2ROOTNODULE	1542 (+)		1495 (+)		702 (+)		121 (-)		1269 (-)		1823 (+)		612 (+)		740 (+)		1466 (-)		852 (-)		677 (-)		200 (-)		1840 (+)		1728 (-)		1870 (+)		1867 (-)		255 (+)		773 (-)		1220 (+)	PREATPRODH	1846 (+)		1032 (+)		1849 (-)		1237 (-)
	1579 (+)		429 (-)		1703 (+)		1503 (+)		927 (+)		297 (-)	POLASIG2	23 (-)		1940 (+)		1353 (+)		1468 (+)	OSE1ROOTNODULE	493 (+)		885 (-)		966 (-)		418 (-)	MYBGAHV	999 (-)		1743 (-)		1886 (+)	ROOTMOTIFTAPOX1	34 (+)		800 (+)		781 (-)		1236 (+)	PYRIMIDINEBOXOSRAMY1A	6 (-)		1046 (+)	PRECONSCRHSP70A	1109 (-)	POLASIG1	174 (-)
	1594 (+)		1178 (-)		1867 (+)		1533 (+)		1114 (+)		302 (-)		32 (-)		449 (-)		1368 (+)		1495 (+)		953 (+)	NTBBF1ARROLB	729 (-)		1015 (-)	OSE1ROOTNODULE	347 (-)	MYBPZM	1703 (+)	POLASIG1	442 (+)		67 (-)		175 (+)		1983 (+)		887 (-)		1428 (-)		1194 (-)		1055 (+)	PYRIMIDINEBOXOSRAMY1A	655 (+)		181 (-)
	1606 (+)		1181 (-)		521 (-)		1692 (+)		1236 (+)		384 (-)		221 (-)		942 (-)		1576 (+)		1751 (+)		1156 (+)		1828 (-)		1359 (-)		413 (-)	MYBST1	489 (+)		511 (+)		1569 (-)		357 (+)	POLASIG2	270 (+)		1592 (-)		1445 (-)		1719 (-)		1347 (+)		1036 (+)		679 (-)
	1709 (+)		1396 (-)		1180 (-)	RAV1BAT	1436 (+)		1336 (+)		1340 (-)	POLASIG3	548 (+)		1734 (-)		1621 (+)		225 (-)		1269 (+)		1948 (-)		1877 (-)	OSE2ROOTNODULE	1343 (+)		695 (+)		531 (+)	NTBBF1ARROLB	197 (+)		767 (+)		811 (+)	NODCON2GM	14 (+)		1512 (-)	QARBNEXTA	1213 (+)		1422 (+)		1822 (+)		1411 (-)
	300 (-)	POLLEN1LELAT52	458 (+)		1975 (-)	RBCSCONSENSUS	290 (+)		1487 (+)		1594 (-)		1499 (+)	PREATPRODH	1564 (+)		1631 (+)		457 (-)		1707 (+)	OSE1ROOTNODULE	1590 (+)		1887 (-)		1361 (+)	MYCATERD1	1756 (-)		1681 (+)		1178 (+)		822 (+)		1140 (+)		449 (+)	POLASIG2	63 (+)	RAV1AAT	519 (+)		1463 (+)		1880 (+)		1734 (-)
	401 (-)		649 (+)	PALBOXPPC	1575 (+)		1712 (+)		1659 (+)	RYREPEATBNNAPA	72 (+)		1579 (+)	PROXBBNNAPA	316 (+)		1640 (+)		828 (-)	OSE2ROOTNODULE	1774 (+)		1708 (+)	NODCON1GM	1277 (-)		1591 (+)	MYCATRD22	1756 (+)		1697 (+)		60 (-)		853 (+)		1161 (+)		504 (+)		185 (+)		121 (-)		1572 (+)	RAV1AAT	584 (+)	POLASIG2	724 (+)
	407 (-)		671 (+)	POLASIG1	369 (+)	REALPHALGLHCB21	364 (+)		1889 (+)	RYREPEATGMGY2	72 (+)		1856 (+)	PYRIMIDINEBOXOSRAMY1A	1286 (+)		235 (-)		1416 (-)		98 (-)		1902 (+)	NODCON2GM	75 (+)		1650 (+)	MYCCONSENSUSAT	120 (+)		1736 (+)		406 (-)		946 (+)		808 (-)		1096 (+)		527 (+)		332 (-)		1641 (+)		985 (+)		862 (+)
	1275 (-)		1283 (+)		1446 (-)		1492 (+)		138 (-)	RYREPEATLEGUMINBOX	72 (+)		929 (-)	QELEMENTZMZM13	1550 (-)		353 (-)		1437 (-)		1323 (-)		209 (-)		192 (+)		1699 (+)		843 (+)		1753 (+)	OSE1ROOTNODULE	454 (+)		1821 (+)		1897 (-)		129 (-)		1231 (+)		1087 (-)		1654 (+)		1661 (+)		884 (+)
	1366 (-)		1665 (+)	POLASIG2	345 (+)		1233 (-)		176 (-)	SEF1MOTIF	1341 (+)		1164 (-)	RAV1AAT	74 (+)		533 (-)		1933 (-)		1698 (-)		252 (-)		243 (+)		1744 (+)		896 (+)		1757 (+)		1305 (+)		1831 (+)	POLASIG3	267 (+)	NTBBF1ARROLB	191 (+)		1467 (+)		1359 (-)		1675 (+)		43 (-)	POLASIG3	541 (+)
	1533 (-)		1966 (+)		501 (+)	RHERPATEXPA7	239 (+)		380 (-)		1595 (+)	POLLEN1LELAT52	40 (+)		594 (+)		612 (-)		1962 (-)	POLASIG1	118 (+)		1045 (-)		288 (+)		1776 (+)		1017 (+)		1765 (+)		225 (-)		1851 (+)		283 (+)		662 (+)		816 (-)	REBETALGLHCB21	1773 (+)		1731 (+)		1091 (-)		600 (+)
	1579 (-)		11 (-)		164 (-)	ROOTMOTIFTAPOX1	821 (+)		428 (-)		1590 (-)		345 (+)		837 (+)		1353 (-)	PRECONSCRHSP70A	702 (+)		182 (+)	OSE2ROOTNODULE	1121 (+)		461 (+)		1016 (-)		1476 (+)	POLASIG2	743 (+)		1066 (-)		235 (-)		764 (+)		1693 (+)		1532 (-)	RGATAOS	875 (+)		1737 (+)		1724 (-)		646 (+)
	1594 (-)		341 (-)		982 (-)		1178 (+)		447 (-)	SEF3MOTIFGM	456 (-)		879 (+)		219 (-)		1368 (-)	PYRIMIDINEBOXOSRAMY1A	212 (+)		307 (+)		156 (-)		562 (+)		1476 (-)		1563 (+)		1044 (+)	OSE2ROOTNODULE	92 (+)		354 (-)		829 (+)		8 (-)		1953 (-)	ROOTMOTIFTAPOX1	34 (+)		1931 (+)	REALPHALGLHCB21	763 (+)		877 (+)
	1606 (-)		383 (-)		1025 (-)		1183 (+)		540 (-)		725 (-)		897 (+)		742 (-)		1576 (-)		872 (+)		592 (+)		815 (-)		1141 (+)	POLASIG1	362 (+)		1756 (+)		1956 (-)		266 (+)		821 (-)		832 (+)		1275 (-)	POLASIG3	482 (+)		41 (+)		108 (-)		824 (+)		1313 (+)
	1709 (-)		481 (-)	POLASIG3	310 (+)		1568 (+)		645 (-)	SEF4MOTIFGM7S	533 (+)		1360 (+)	RBCSCONSENSUS	843 (+)		1621 (-)		1359 (+)		1114 (+)		852 (-)		1569 (+)		462 (+)		120 (-)	POLASIG3	676 (+)		278 (+)		962 (-)		956 (+)		1540 (-)		1175 (+)		552 (+)		254 (-)		931 (+)		1445 (+)
NAPINMOTIFBN	1367 (-)		636 (-)		313 (+)		487 (-)		781 (-)		1145 (+)		1544 (+)	REBETALGLHCB21	228 (+)		1631 (-)		1605 (+)		1392 (+)		885 (-)		28 (-)		997 (+)		843 (-)		1543 (+)		708 (+)		1387 (-)		996 (+)	OSE1ROOTNODULE	1686 (+)		1178 (+)		633 (+)		277 (-)	REBETALGLHCB21	1221 (+)		177 (-)
NODCON2GM	339 (+)		760 (-)		506 (+)		606 (-)		1184 (-)		1221 (+)		1559 (+)	RHERPATEXPA7	480 (+)		1640 (-)		1783 (+)	POLASIG2	1151 (+)	POLASIG1	549 (+)		1515 (-)		281 (-)		896 (-)		1655 (+)		1215 (+)		1850 (-)		1104 (+)		83 (-)		1751 (+)		755 (+)		302 (-)	ROOTMOTIFTAPOX1	39 (+)		530 (-)
	1219 (+)		982 (-)		717 (+)		820 (-)		1235 (-)		1437 (+)		1673 (+)	ROOTMOTIFTAPOX1	38 (+)	NODCON1GM	704 (+)		953 (-)	POLASIG3	304 (+)		553 (+)		1763 (-)		454 (-)		1017 (-)		1762 (+)		1238 (+)		1874 (-)		1374 (+)		773 (-)		1974 (+)		770 (+)		650 (-)		291 (+)		910 (-)
	1668 (+)		1117 (-)		1294 (+)		952 (-)		1486 (-)		1442 (-)		1723 (+)		164 (+)		832 (-)		1113 (-)		835 (+)		557 (+)	NTBBF1ARROLB	1900 (+)		1546 (-)		1476 (-)	POLLEN1LELAT52	411 (+)		1675 (+)		1941 (-)		1623 (+)		781 (-)		1977 (+)		1033 (+)		749 (-)		474 (+)		1393 (-)
	1732 (+)		1488 (-)		67 (-)		1053 (-)		1658 (-)		1674 (-)		1777 (+)		446 (+)	NODCON2GM	145 (+)		1269 (-)		246 (-)		561 (+)		1497 (-)		1597 (-)		1563 (-)		415 (+)		1726 (+)		1967 (-)		321 (-)		887 (-)		490 (-)		1167 (+)		754 (-)		646 (+)		1414 (-)
	1838 (+)		1711 (-)		703 (-)		1177 (-)		1888 (-)	SORLIP1AT	1746 (+)		1811 (+)		559 (+)		163 (+)	QELEMENTZMZM13	1563 (-)	POLLEN1LELAT52	129 (+)		599 (+)	OSE1ROOTNODULE	1277 (-)		1601 (-)		1756 (-)		430 (+)		1870 (+)		1982 (-)		551 (-)		1592 (-)		765 (-)		1479 (+)		1166 (-)		936 (+)	POLLEN1LELAT52	554 (+)
	1846 (+)		1794 (-)	POLLEN1LELAT52	324 (+)		1615 (-)	RYREPEATBNNAPA	1202 (-)	SREATMSD	1215 (+)		1930 (+)		649 (+)		632 (+)	RAV1AAT	1482 (+)		179 (+)		609 (+)	OSE2ROOTNODULE	75 (+)		1605 (-)	NAPINMOTIFBN	1754 (+)		437 (+)		1886 (+)	S1FBOXSORPS1L21	336 (+)		1175 (-)	OSE2ROOTNODULE	14 (+)		768 (-)		1556 (+)		1267 (-)		1056 (+)		585 (+)
	1859 (+)		1939 (-)		335 (+)	RYREPEATBNNAPA	899 (+)		1621 (-)	SURECOREATSULTR11	1103 (-)		847 (-)		663 (+)		823 (+)		1881 (+)		252 (+)		701 (+)		192 (+)		1838 (-)		1406 (-)		463 (+)		67 (-)		924 (+)	POLLEN1LELAT52	46 (+)		449 (+)		771 (-)		1613 (+)		1272 (-)		1455 (+)		659 (+)
	58 (-)	PREATPRODH	176 (+)		342 (+)		1553 (+)	RYREPEATLEGUMINBOX	1201 (-)		1790 (-)		1120 (-)		1269 (+)		1426 (+)		1204 (-)		339 (+)		738 (+)		243 (+)	POLASIG2	243 (+)	NODCON1GM	548 (+)		467 (+)		1569 (-)		1877 (+)		351 (+)		504 (+)	POLLEN1LELAT52	26 (+)		1921 (+)		1587 (-)		148 (-)		765 (+)
	257 (-)		1048 (+)		491 (+)		16 (-)	S1FBOXSORPS1L21	287 (+)	SV40COREENHAN	1724 (-)		1627 (-)		1372 (+)		1435 (+)		1290 (-)		364 (+)		790 (+)		288 (+)		518 (+)		622 (+)		490 (+)	POLASIG1	299 (+)	SEBFCONSSTPR10A	1325 (+)		396 (+)		1096 (+)		38 (+)		27 (-)		1669 (-)		290 (-)		789 (+)
	1080 (-)		1778 (+)		796 (+)		979 (-)	SEBFCONSSTPR10A	1667 (-)	TAAAGSTKST1	796 (+)		1784 (-)		1414 (+)		1443 (+)	REALPHALGLHCB21	1657 (+)		490 (+)		794 (+)		461 (+)		1496 (+)		195 (-)		526 (+)		835 (+)		1524 (+)		401 (+)		129 (-)		1197 (+)		78 (-)	PREATPRODH	1261 (+)		473 (-)		970 (+)
	1770 (-)		1864 (+)		937 (+)	RYREPEATGMGY2	15 (-)	SEF1MOTIF	134 (-)		1008 (+)	PREATPRODH	839 (+)		1419 (+)		1449 (+)		1206 (-)		689 (+)		1147 (+)		562 (+)		240 (-)		310 (-)		901 (+)		1144 (+)	SEF3MOTIFGM	53 (+)		456 (+)	POLASIG1	896 (+)		1205 (+)		172 (-)	PRECONSCRHSP70A	931 (+)		645 (-)		1048 (+)
NTBBF1ARROLB	136 (+)	PRECONSCRHSP70A	1870 (-)		1510 (+)	RYREPEATLEGUMINBOX	15 (-)	SEF4MOTIFGM7S	141 (+)		1229 (+)		1128 (+)		1534 (+)		198 (-)		1211 (-)		925 (+)		1411 (+)		1141 (+)	POLASIG3	914 (+)		819 (-)		1156 (+)		1598 (+)		1013 (+)		517 (+)		921 (+)		1213 (+)		358 (-)	RAV1AAT	94 (+)		921 (-)		1088 (+)
	723 (+)	PROLAMINBOXOSGLUB1	1820 (+)		50 (-)	S1FBOXSORPS1L21	1994 (-)		653 (+)		1786 (+)		1588 (-)		1559 (+)		1012 (-)	ROOTMOTIFTAPOX1	588 (+)		949 (+)		1715 (+)		1569 (+)		1570 (+)	NODCON2GM	336 (+)		1520 (+)		764 (-)	SEF4MOTIFGM7S	243 (+)		573 (+)		1017 (+)		1217 (+)		977 (-)		249 (+)		935 (-)		1274 (+)
OSE2ROOTNODULE	339 (+)	PYRIMIDINEBOXOSRAMY1A	8 (+)		554 (-)	SEBFCONSSTPR10A	1389 (-)		1025 (+)		1621 (-)	PYRIMIDINEBOXHVEPB1	909 (-)		1807 (+)		1178 (-)		753 (+)		1007 (+)		1721 (+)		28 (-)		1628 (+)		1186 (+)		1631 (+)		1103 (-)		707 (+)		681 (+)		1538 (+)		1315 (+)		1128 (-)		39 (-)		1895 (-)		1505 (+)
	1219 (+)		632 (+)		657 (-)	SEF1MOTIF	1183 (+)		1451 (+)		1850 (-)	PYRIMIDINEBOXOSRAMY1A	1516 (+)		1932 (+)		1321 (-)		797 (+)		1508 (+)		1889 (+)		1515 (-)		494 (-)		1243 (+)		1651 (+)		1510 (-)		791 (+)		1331 (+)		416 (-)		1876 (+)		1166 (-)		1161 (-)	S1FBOXSORPS1L21	1560 (+)		185 (-)
	1668 (+)		1582 (+)		1163 (-)		948 (-)		272 (+)	TATABOX2	1427 (+)		1624 (+)		161 (-)		1993 (-)		807 (+)		1586 (+)		1956 (+)		1763 (-)		1577 (-)		1574 (+)		1708 (+)	POLASIG2	1890 (-)		1537 (+)		1335 (+)		943 (-)		1881 (+)		1570 (-)	RAV1BAT	243 (+)		1587 (-)		189 (-)
	1732 (+)		1701 (+)		1537 (-)	SEF3MOTIFGM	1624 (+)		880 (-)	TATABOX3	123 (+)		1995 (+)		445 (-)	NTBBF1ARROLB	777 (+)		935 (+)		1614 (+)		83 (-)	POLASIG1	3 (+)		1676 (-)		1802 (+)		1748 (+)	POLASIG3	106 (+)		935 (-)		1445 (+)		1596 (-)		382 (-)	S1FBOXSORPS1L21	1475 (-)		1404 (+)		1948 (-)		383 (-)
	1838 (+)		1707 (+)		1545 (-)	SEF4MOTIFGM7S	37 (+)		1557 (-)		766 (-)		1250 (-)		558 (-)		1119 (-)		1028 (+)		1620 (+)		436 (-)		202 (+)		1679 (-)		407 (-)		1770 (+)		839 (+)		975 (-)		1633 (+)		1887 (-)		388 (-)		1917 (-)	RBCSCONSENSUS	381 (-)	S1FSORPL21	1585 (-)		414 (-)
	1846 (+)		1098 (-)		1557 (-)		696 (+)		1629 (-)	TATABOX5	500 (+)		1416 (-)		648 (-)	OSE1ROOTNODULE	704 (+)		1648 (+)		1676 (+)	POLASIG2	66 (+)		440 (+)	POLLEN1LELAT52	216 (+)		1117 (-)		1906 (+)		1595 (+)		118 (-)		1654 (+)	POLASIG2	733 (+)		393 (-)	SEBFCONSSTPR10A	167 (-)	REALPHALGLHCB21	1862 (+)	SEF4MOTIFGM7S	1601 (+)		477 (-)
	1859 (+)	RAV1AAT	1991 (+)		1621 (-)		54 (+)		443 (-)		729 (+)		1527 (-)		662 (-)		832 (-)		261 (-)		1867 (+)		277 (+)		444 (+)		289 (+)		1585 (-)		1912 (+)		1845 (+)		231 (-)		325 (-)		1915 (+)		775 (-)		1576 (-)		297 (-)		917 (-)		484 (-)
	58 (-)		1649 (-)		1693 (-)		462 (-)		722 (-)		958 (+)	RAV1AAT	378 (+)		928 (-)	OSE2ROOTNODULE	145 (+)		646 (-)		1911 (+)		864 (+)		568 (+)		839 (+)	NTBBF1ARROLB	351 (+)		612 (-)		122 (-)		813 (-)		753 (-)		1862 (-)		921 (-)	SEF1MOTIF	41 (+)		1120 (-)		616 (-)		494 (-)
	257 (-)		1872 (-)		1707 (-)		576 (-)		1595 (-)		1564 (+)		381 (+)		1268 (-)		163 (+)		752 (-)		1916 (+)		1356 (+)		572 (+)		969 (+)		873 (+)		1295 (-)		1149 (-)		1954 (-)		1116 (-)	POLASIG3	613 (+)		1033 (-)		755 (+)		1519 (-)		745 (-)		837 (-)
	1080 (-)	REALPHALGLHCB21	800 (+)		1728 (-)		1153 (-)	SP8BFIBSP8BIB	1534 (+)		1581 (-)		703 (+)		1278 (-)		632 (+)		796 (-)		1921 (+)		1837 (+)		766 (+)		1091 (+)		877 (-)		1444 (-)		1286 (-)	SITEIIATCYTC	1935 (-)		1355 (-)		893 (+)		1054 (-)		973 (-)		1774 (-)	SITEIIATCYTC	125 (+)		1547 (-)
	1770 (-)		850 (+)		1941 (-)		1605 (-)		1848 (-)		1706 (-)		1014 (+)		1371 (-)		823 (+)		851 (-)		1926 (+)		220 (-)		792 (+)		1126 (+)	OSE1ROOTNODULE	548 (+)	PREATPRODH	401 (-)		1452 (-)	SORLIP1AT	651 (+)		1492 (-)		918 (+)		1413 (-)	SEF3MOTIFGM	1766 (+)	ROOTMOTIFTAPOX1	667 (+)		318 (+)		1695 (-)
P1BS	656 (+)		1070 (+)	PREATPRODH	1861 (+)	SORLIP1AT	25 (-)	SREATMSD	566 (-)		1920 (-)		1093 (+)		1413 (-)		1426 (+)		934 (-)		1931 (+)	POLASIG3	268 (+)		1648 (+)		1130 (+)		622 (+)	PRECONSCRHSP70A	343 (+)		1762 (-)	SORLREP3AT	192 (-)		1593 (-)		1320 (+)	PREATPRODH	515 (-)		335 (-)		960 (+)		890 (+)		1716 (-)
	656 (-)		1286 (+)	PRECONSCRHSP70A	516 (-)		262 (-)	SURECOREATSULTR11	1953 (-)	TATABOXOSPAL	1342 (+)		1824 (+)		1558 (-)		1435 (+)		1017 (-)		1936 (+)		1068 (+)		391 (-)		1138 (+)		195 (-)		1481 (+)	POLLEN1LELAT52	101 (+)	SP8BFIBSP8AIB	1111 (-)		1868 (-)		1084 (-)		1784 (-)		1643 (-)		997 (+)		900 (-)		1782 (-)
POLASIG1	11 (+)		1960 (+)		736 (-)		1518 (-)	SV40COREENHAN	829 (-)		1591 (-)		1827 (+)		1897 (-)		1443 (+)		1027 (-)		1941 (+)		1561 (+)		528 (-)		1210 (+)		310 (-)	PYRIMIDINEBOXOSRAMY1A	265 (+)		513 (+)	SP8BFIBSP8BIB	477 (+)	PRECONSCRHSP70A	1898 (-)		1112 (-)	PYRIMIDINEBOXHVEPB1	135 (+)	SEF4MOTIFGM7S	218 (+)		1130 (+)	SORLIP1AT	485 (+)		1821 (-)
	746 (+)		494 (-)	PYRIMIDINEBOXHVEPB1	1815 (+)	SP8BFIBSP8BIB	1341 (-)	TAAAGSTKST1	1019 (+)	TATCCAOSAMY	1216 (+)		50 (-)		1931 (-)		1449 (+)		1231 (-)		1946 (+)		1964 (+)		1243 (-)		1405 (+)		819 (-)		187 (-)		1394 (+)	SURECOREATSULTR11	299 (+)	PYRIMIDINEBOXOSRAMY1A	619 (-)		1599 (-)	PYRIMIDINEBOXOSRAMY1A	410 (+)		651 (+)		1254 (+)		773 (+)		1844 (-)
	821 (+)		1132 (-)		440 (-)	SREATMSD	333 (+)		1480 (+)	TATCCAYMOTIFOSRAMY3D	1216 (+)		188 (-)	RYREPEATBNNAPA	590 (+)		198 (-)		1277 (-)		1951 (+)		538 (-)		1254 (-)		1291 (-)	OSE2ROOTNODULE	336 (+)	RAV1AAT	772 (+)		1448 (+)	TAAAGSTKST1	840 (+)	RAV1AAT	304 (+)		1637 (-)		974 (+)		1868 (+)		1411 (+)		1654 (-)		1854 (-)
	1112 (+)	ROOTMOTIFTAPOX1	203 (+)	PYRIMIDINEBOXOSRAMY1A	1089 (+)		1353 (+)	TATABOX2	462 (-)	TBOXATGAPB	629 (+)		233 (-)	S1FBOXSORPS1L21	1918 (-)		1012 (-)		1444 (-)		1956 (+)		1223 (-)		1300 (-)		1297 (-)		1186 (+)		1220 (+)		1572 (+)		1775 (+)		1566 (+)		1776 (-)		1254 (+)		410 (-)		1610 (+)	SORLREP4AT	1498 (+)	PREATPRODH	371 (-)
	1116 (+)		750 (+)		351 (-)	SURECOREATSULTR11	829 (+)	TATABOX3	500 (+)	TGACGTVMAMY	1573 (-)		340 (-)	S2FSORPL21	1843 (+)		1178 (-)		1612 (-)		1961 (+)		1316 (-)		1789 (-)		1307 (-)		1243 (+)		1724 (+)		592 (-)		306 (-)		792 (-)	POLLEN1LELAT52	176 (+)		145 (-)		834 (-)		320 (-)	SP8BFIBSP8BIB	438 (+)	PYRIMIDINEBOXOSRAMY1A	200 (+)
	1182 (+)		811 (+)		446 (-)		236 (-)		1522 (-)	TRANSINITMONOCOTS	1772 (-)		1744 (-)	SEBFCONSSTPR10A	1797 (+)		1321 (-)	RYREPEATBNNAPA	1559 (-)		1966 (+)		1754 (-)		1971 (-)		1610 (-)		1574 (+)		26 (-)		714 (-)		684 (-)		1576 (-)		712 (+)		1914 (-)		1278 (-)		483 (-)	SREATMSD	974 (+)		1841 (+)
	1405 (+)		1205 (+)		966 (-)	SV40COREENHAN	673 (-)	TATABOX4	1974 (+)	WBBOXPCWRKY1	967 (+)		1954 (-)		921 (-)		1993 (-)	S1FBOXSORPS1L21	1320 (+)		1971 (+)		1812 (-)	POLASIG2	258 (+)		1653 (-)		1802 (+)		120 (-)		974 (-)		777 (-)		1797 (-)		1024 (+)	RAV1AAT	98 (-)	SITEIIATCYTC	1384 (+)		666 (-)		1060 (+)		1139 (-)
	1411 (+)		1420 (+)	QELEMENTZMZM13	1363 (+)	TAAAGSTKST1	115 (+)		1332 (-)		1889 (+)		1957 (-)	SEF1MOTIF	1419 (+)	POLASIG1	1503 (+)		62 (-)		1976 (+)	POLLEN1LELAT52	30 (+)		925 (+)		1753 (-)		407 (-)		213 (-)		1096 (-)		806 (-)	RBCSCONSENSUS	1200 (+)		1261 (+)		1378 (-)		1386 (-)		703 (-)		1222 (-)	RAV1AAT	34 (+)
	1484 (+)		1526 (+)	RAV1AAT	1578 (+)		204 (+)	TATABOX5	460 (+)	WBOXATNPR1	968 (+)	REALPHALGLHCB21	1981 (+)		1932 (+)		1796 (+)	SEBFCONSSTPR10A	1327 (-)		1981 (+)		159 (+)		1126 (+)		1810 (-)		1117 (-)		307 (-)		1123 (-)		1455 (-)	REALPHALGLHCB21	937 (+)		1368 (+)		1381 (-)	SORLIP2AT	1385 (+)		720 (-)		1581 (-)		59 (+)
	1490 (+)		1785 (+)		357 (-)		1064 (+)		866 (+)		1890 (+)		227 (-)	SEF3MOTIFGM	1840 (+)		745 (-)	SEF1MOTIF	753 (+)		1986 (+)		324 (+)		57 (-)		1833 (-)		1585 (-)		329 (-)		1153 (-)	TATABOX2	1278 (-)		1438 (+)		1663 (+)		1567 (-)		1386 (-)		894 (-)	SURECOREATSULTR11	1383 (+)		961 (+)
	1496 (+)		261 (-)		435 (-)		1328 (+)		1288 (+)		592 (-)		774 (-)		1171 (-)		1718 (-)		935 (+)		1991 (+)		346 (+)	POLASIG3	152 (+)	PRECONSCRHSP70A	961 (+)	PALBOXAPC	915 (-)		1098 (-)		1166 (-)	TATABOX3	167 (+)		1559 (-)		1803 (+)	RAV1BAT	536 (+)	SORLIP4AT	1455 (+)		905 (-)		1618 (+)		1769 (+)
	1503 (+)		810 (-)		708 (-)		1853 (+)		317 (-)	WBOXHVISO1	182 (+)	RHERPATEXPA7	575 (-)	SEF4MOTIFGM7S	1040 (+)	POLASIG2	217 (+)		930 (-)		1996 (+)		364 (+)		206 (+)		1864 (-)	POLASIG1	431 (+)	REALPHALGLHCB21	1196 (+)		1235 (-)	TATABOX4	717 (+)	REBETALGLHCB21	1543 (+)		1809 (+)		1938 (-)	SREATMSD	700 (+)		996 (-)	TAAAGSTKST1	460 (+)		870 (-)
	1984 (+)		1204 (-)		1127 (-)		257 (-)		740 (-)		620 (+)	ROOTMOTIFTAPOX1	385 (+)		1258 (+)		1345 (+)	SEF4MOTIFGM7S	535 (+)		332 (-)		812 (+)		437 (+)		1906 (-)		435 (+)	ROOTMOTIFTAPOX1	383 (+)		1375 (-)		1055 (+)	RHERPATEXPA7	260 (-)		1816 (+)	RBCSCONSENSUS	222 (-)		1774 (-)		1011 (-)		1328 (+)		1587 (-)
	92 (-)		1725 (-)	REALPHALGLHCB21	289 (-)		724 (-)		1771 (-)		969 (+)		487 (+)		77 (-)	POLASIG3	445 (+)		947 (+)		908 (-)		849 (+)		1310 (+)	PYRIMIDINEBOXHVEPB1	1258 (+)		723 (+)		389 (+)		1479 (-)		1389 (+)		1241 (-)		1903 (+)		1383 (-)	SURECOREATSULTR11	245 (+)		1067 (-)		1552 (+)	RHERPATEXPA7	445 (-)
	138 (-)		1734 (-)		978 (-)		1940 (-)		1884 (-)		1467 (+)		560 (+)		1331 (-)		1497 (+)		1456 (+)		1635 (-)		895 (+)		1505 (+)		1737 (+)		465 (-)		589 (+)		1629 (-)		1962 (+)		1185 (-)		37 (-)	REALPHALGLHCB21	100 (-)		583 (-)		1129 (-)	TATABOX2	1804 (+)	ROOTMOTIFTAPOX1	322 (+)
	318 (-)		1897 (-)		1199 (-)	TATABOX2	1105 (-)	TATABOXOSPAL	1488 (+)		1891 (+)		731 (+)		1990 (-)		1500 (+)		560 (+)		1783 (-)		906 (+)		1652 (+)		25 (-)		1069 (-)		638 (+)		1723 (-)		1827 (-)	ROOTMOTIFTAPOX1	299 (+)		376 (-)		266 (-)	T/GBOXATPIN2	1213 (+)		1253 (-)	TATABOX5	108 (+)		528 (+)
	442 (-)	RYREPEATBNNAPA	1035 (+)	RHERPATEXPA7	1382 (-)		1185 (-)		315 (-)	WBOXNTERF3	182 (+)		927 (+)		279 (-)		644 (-)		816 (+)		1788 (-)		1007 (+)		120 (-)	PYRIMIDINEBOXOSRAMY1A	471 (-)		1937 (-)		680 (+)		1810 (-)	TATABOX5	100 (+)		1039 (+)		404 (-)		1949 (-)	TAAAGSTKST1	139 (+)		1609 (-)		380 (+)		570 (+)
	480 (-)	RYREPEATGMGY2	1035 (+)	ROOTMOTIFTAPOX1	588 (+)	TATABOX3	483 (+)	TATCCAOSAMY	1748 (+)		620 (+)		983 (+)		505 (-)		1721 (-)		1218 (+)	PREATPRODH	608 (-)		1184 (+)		745 (-)		1140 (-)	POLASIG3	1275 (+)		723 (+)	PREATPRODH	1011 (+)		779 (+)		1128 (+)		421 (-)	ROOTMOTIFTAPOX1	719 (+)		615 (+)	S1FBOXSORPS1L21	968 (+)		659 (+)		752 (+)
	1325 (-)	RYREPEATLEGUMINBOX	1035 (+)		654 (+)		484 (-)		871 (-)		969 (+)		1771 (+)		1302 (-)		1724 (-)		1056 (-)	PRECONSCRHSP70A	429 (+)		1388 (+)		1531 (-)	RAV1AAT	532 (+)		363 (-)		763 (+)		1758 (+)		1022 (+)		1246 (+)		767 (-)		909 (+)		1178 (+)		1181 (-)		1953 (+)		814 (+)
	1444 (-)	S1FBOXSORPS1L21	515 (+)		745 (+)		1574 (-)	TBOXATGAPB	516 (+)		1467 (+)		1880 (+)	SITEIIATCYTC	430 (-)	POLLEN1LELAT52	269 (+)		7 (-)		1191 (+)		1691 (+)	POLLEN1LELAT52	92 (+)		1560 (+)		399 (-)		1004 (+)	PRECONSCRHSP70A	798 (-)		1597 (+)		1453 (+)		1987 (-)		916 (+)		1227 (+)	SEF1MOTIF	667 (+)		1957 (+)		834 (+)
	1452 (-)		1737 (+)		750 (+)	TATABOX4	726 (-)		1262 (+)		1891 (+)		486 (-)	SREATMSD	229 (-)		66 (-)		231 (-)	PROLAMINBOXOSGLUB1	229 (+)		1774 (+)		1524 (+)		188 (-)		501 (-)		1228 (+)	PYRIMIDINEBOXHVEPB1	1539 (-)		1894 (+)		1598 (+)	PREATPRODH	1648 (-)		1269 (+)		1256 (+)		1411 (+)	TATCCAOSAMY	1061 (+)		1893 (+)
	1737 (-)	SEF1MOTIF	1205 (+)		849 (+)	TATABOX5	497 (+)		1314 (+)		1090 (-)		551 (-)	TAAAGSTKST1	202 (+)		140 (-)		500 (-)	PYRIMIDINEBOXHVEPB1	322 (+)		1872 (+)		1621 (+)		619 (-)	POLLEN1LELAT52	276 (+)		1376 (+)	PYRIMIDINEBOXOSRAMY1A	329 (-)		342 (-)		1700 (+)	PYRIMIDINEBOXOSRAMY1A	1157 (+)		1647 (+)		1493 (+)		316 (-)	TBOXATGAPB	479 (+)		12 (-)
	1923 (-)	SEF3MOTIFGM	389 (-)		1207 (+)		501 (+)		1494 (+)		1714 (-)		812 (-)		299 (+)		810 (-)		642 (-)	PYRIMIDINEBOXOSRAMY1A	328 (+)		1048 (-)		1768 (+)		1096 (-)		629 (+)		1392 (+)		827 (-)		456 (-)		202 (-)		1514 (-)		1695 (+)		236 (-)		992 (-)		1341 (+)		350 (-)
POLASIG2	1978 (+)	SEF4MOTIFGM7S	450 (+)		1434 (+)		506 (+)		1197 (-)	WRKY71OS	182 (+)		832 (-)		351 (+)		1421 (-)		982 (-)		394 (+)		1089 (-)		189 (-)	REALPHALGLHCB21	627 (+)		670 (+)		1406 (+)	QELEMENTZMZM13	529 (-)		810 (-)		298 (-)	QELEMENTZMZM13	1212 (+)		1894 (+)		279 (-)	SEF3MOTIFGM	1959 (+)		904 (-)		527 (-)
	355 (-)		888 (+)		1452 (+)		1040 (+)	TGACGTVMAMY	1949 (+)		620 (+)		926 (-)		675 (+)		1430 (-)		1103 (-)		1495 (+)		1126 (-)		273 (-)		1564 (+)		789 (+)		1641 (+)	RAV1AAT	1941 (+)		978 (-)		375 (-)		1395 (-)		346 (-)		450 (-)	SEF4MOTIFGM7S	809 (+)	WBBOXPCWRKY1	1297 (+)		751 (-)
	1319 (-)		1200 (-)		1725 (+)		517 (-)		1225 (-)		969 (+)		982 (-)		1084 (+)		1438 (-)		1630 (-)		927 (-)		1175 (-)		458 (-)		399 (-)		869 (+)		1669 (+)		947 (-)		1503 (-)		835 (-)	RAV1AAT	168 (+)		638 (-)		1221 (-)		1443 (+)	WBOXATNPR1	195 (+)		768 (-)
	1679 (-)	SORLIP1AT	1676 (+)		1845 (+)		1027 (-)	TGTCACACMCUCUMISIN	1666 (-)		997 (+)		1007 (-)		1738 (+)		1446 (-)	SORLIP1AT	1381 (+)	RAV1AAT	62 (+)		1211 (-)		490 (-)	REBETALGLHCB21	958 (-)		946 (+)		457 (-)		1115 (-)		1951 (-)		862 (-)		78 (-)		684 (-)		1910 (-)		1770 (+)		1115 (+)		811 (-)
POLASIG3	123 (+)	SORLIP2AT	1410 (-)		136 (-)		1583 (-)	TRANSINITDICOTS	791 (-)		1467 (+)		1582 (-)		1937 (+)		1481 (-)	SORLIP2AT	1348 (+)		557 (+)	PYRIMIDINEBOXHVEPB1	1976 (-)		496 (-)	RHERPATEXPA7	1239 (+)		1594 (+)		558 (-)	RAV1BAT	821 (-)	TATABOXOSPAL	808 (-)		928 (-)		1359 (-)		726 (-)	TATABOX2	100 (-)		126 (+)		1298 (+)		1097 (-)
	197 (+)	SREATMSD	1253 (-)		192 (-)		1836 (-)	TRANSINITMONOCOTS	791 (-)		1891 (+)		1676 (-)		1062 (-)		1804 (-)		1349 (-)		1075 (+)	PYRIMIDINEBOXOSRAMY1A	1823 (+)		559 (-)		128 (-)		1837 (+)		588 (-)	REALPHALGLHCB21	413 (+)	TATAPVTRNALEU	1389 (-)		1448 (-)	RBCSCONSENSUS	1144 (-)		906 (-)		482 (-)		712 (+)		218 (-)		1238 (-)
	780 (+)	SURECOREATSULTR11	509 (-)		233 (-)	TATABOXOSPAL	75 (-)	WBBOXPCWRKY1	1606 (+)		17 (-)		1768 (-)		1151 (-)		1822 (-)	SORLIP4AT	64 (-)		1488 (+)		71 (-)		592 (-)	ROOTMOTIFTAPOX1	16 (+)		1853 (+)		637 (-)		783 (-)	TATCCAOSAMY	956 (+)		1570 (-)	REALPHALGLHCB21	223 (-)		1268 (-)		576 (-)		725 (+)	WBOXHVISO1	196 (+)		1638 (-)
	805 (+)	TAAAGSTKST1	69 (+)		720 (-)		949 (-)	WBOXATNPR1	530 (+)		592 (-)		1871 (-)		1404 (-)		1826 (-)	SP8BFIBSP8BIB	941 (-)		1591 (+)		380 (-)		611 (-)		66 (+)		1857 (+)		679 (-)		1806 (-)	TBOXATGAPB	914 (+)		1699 (-)		567 (-)		1404 (-)		629 (-)		1241 (-)		1102 (+)	RYREPEATBNNAPA	1517 (-)
	1170 (+)		165 (+)		744 (-)	TATAPVTRNALEU	725 (+)		639 (+)		1091 (-)		1879 (-)		1859 (-)	PREATPRODH	470 (-)	T/GBOXATPIN2	1339 (-)	RAV1BAT	1568 (+)		1511 (-)		1148 (-)		656 (+)		1918 (+)		697 (-)		1928 (-)		1533 (-)		1993 (-)	ROOTMOTIFTAPOX1	874 (+)		1694 (-)	TATABOX3	1557 (+)		1593 (-)		1299 (+)	RYREPEATGMGY2	1516 (-)
	1173 (+)		668 (+)		821 (-)	TATCCACHVAL21	674 (+)		922 (+)		1575 (-)	RYREPEATBNNAPA	1023 (+)		1866 (-)		942 (-)	TAAAGSTKST1	516 (+)	REALPHALGLHCB21	830 (+)		1724 (-)		1154 (-)		863 (+)		1951 (+)		752 (-)	RHERPATEXPA7	541 (-)	TGTCACACMCUCUMISIN	1326 (+)	S1FBOXSORPS1L21	1292 (+)		1082 (+)	S1FBOXSORPS1L21	1844 (-)		1882 (+)		890 (-)	WBOXNTERF3	196 (+)	RYREPEATLEGUMINBOX	1516 (-)
	1176 (+)		1076 (+)		899 (-)	TATCCAOSAMY	674 (+)		1349 (+)		1715 (-)		1478 (+)	TATABOX2	1253 (+)	PRECONSCRHSP70A	1317 (-)		890 (+)		1421 (+)	QELEMENTZMZM13	425 (+)		1163 (-)		906 (+)		1960 (+)		933 (-)		885 (-)	UP2ATMSD	1300 (+)	SEBFCONSSTPR10A	262 (-)		1451 (+)	SEF1MOTIF	1647 (+)	TATABOX4	80 (+)		1007 (-)		792 (+)	S1FBOXSORPS1L21	144 (+)
	1179 (+)		1804 (+)		1123 (-)	TATCCAYMOTIFOSRAMY3D	674 (+)		1607 (+)				1762 (+)		1957 (+)	PROXBBNNAPA	21 (+)		1740 (+)		1735 (+)		947 (-)		1185 (-)		1533 (+)		1990 (+)		1227 (-)	ROOTMOTIFTAPOX1	114 (+)	WBBOXPCWRKY1	1737 (-)		969 (-)		552 (-)		902 (-)		495 (+)	SITEIIATCYTC	90 (-)		1102 (+)		1132 (+)
	1944 (+)		162 (-)		1672 (-)	TBOXATGAPB	351 (+)		192 (-)				1021 (-)		1872 (-)		367 (+)		130 (-)		1851 (+)	RAV1AAT	152 (+)		1189 (-)		1732 (+)		44 (-)		1317 (-)		120 (+)	WBOXATNPR1	600 (+)	SEF1MOTIF	294 (-)		600 (-)	SEF3MOTIFGM	1603 (+)		1013 (+)	SP8BFIBSP8BIB	1058 (-)		1299 (+)		326 (-)
	273 (-)		1774 (-)	RYREPEATBNNAPA	411 (+)		144 (-)		1227 (-)				1704 (-)	TATABOX3	670 (-)	PYRIMIDINEBOXOSRAMY1A	1490 (+)		228 (-)	RHERPATEXPA7	893 (+)		975 (+)		1195 (-)		1916 (+)		129 (-)		1416 (-)		128 (+)		617 (-)	SEF3MOTIFGM	126 (+)		639 (-)		1985 (+)		37 (-)	SURE1STPAT21	1569 (+)		623 (-)	S1FSORPL21	144 (+)
	483 (-)	TATABOX2	567 (+)	S1FBOXSORPS1L21	1298 (+)	UP2ATMSD	1294 (+)	WBOXHVISO1	1121 (+)			RYREPEATGMGY2	1478 (+)		1894 (-)		1699 (+)		929 (-)	ROOTMOTIFTAPOX1	1312 (+)		1272 (+)		1233 (-)		65 (-)		262 (-)		1658 (-)		400 (+)		1738 (-)		530 (+)		859 (-)	SEF4MOTIFGM7S	1805 (+)		484 (-)		753 (-)	WRKY71OS	196 (+)	SEF3MOTIFGM	1994 (+)
POLLEN1LELAT52	826 (+)		589 (+)		549 (-)	WBBOXPCWRKY1	883 (+)		1350 (+)			RYREPEATLEGUMINBOX	1023 (+)		1928 (-)		1819 (+)		1687 (-)		1434 (+)		1335 (+)		1785 (-)		564 (-)		591 (-)		1934 (-)		562 (+)	WBOXHVISO1	592 (+)		974 (+)		873 (-)		1864 (+)		1912 (-)	TAAAGSTKST1	81 (+)		792 (+)	SEF4MOTIFGM7S	287 (+)
	905 (+)		744 (-)		810 (-)		141 (-)		1552 (+)				1478 (+)	TATABOX4	198 (+)	RAV1AAT	397 (+)	TATABOX2	833 (+)		132 (-)		92 (-)		1962 (-)		869 (-)		936 (-)	RYREPEATBNNAPA	1019 (+)		780 (+)		616 (-)		1720 (+)		993 (-)		927 (-)	TATABOX5	294 (+)		876 (+)		1102 (+)		333 (+)
	944 (+)		1207 (-)	S1FSORPL21	547 (-)	WBOXATNPR1	876 (+)		676 (-)				1020 (-)		381 (+)		1852 (+)	TATABOX3	848 (-)		261 (-)		873 (-)		1967 (-)		956 (-)		995 (-)	RYREPEATLEGUMINBOX	1019 (+)		843 (+)	WBOXNTERF3	592 (+)		1858 (+)		998 (-)		1012 (-)		480 (+)		1651 (+)		1116 (+)		419 (+)
	1053 (+)	TATABOX4	472 (+)	SEBFCONSSTPR10A	1769 (+)		884 (+)	WBOXNTERF3	531 (+)				1703 (-)		930 (+)		338 (-)		922 (-)		769 (-)		1341 (-)		1984 (-)		1532 (-)		1203 (-)	S1FBOXSORPS1L21	144 (-)		1284 (+)		1440 (+)	SEF4MOTIFGM7S	626 (+)		1341 (-)		530 (-)		649 (+)		257 (-)		1299 (+)		1367 (+)
	1109 (+)		545 (+)		1791 (-)		1597 (+)		748 (+)			S1FBOXSORPS1L21	9 (+)		1955 (+)		437 (-)		1228 (-)		838 (-)	RAV1BAT	1574 (+)		1989 (-)		1915 (-)		1715 (-)	SEBFCONSSTPR10A	1805 (+)		1319 (+)		616 (-)		696 (+)		1423 (-)		1186 (-)		731 (+)		762 (-)		1431 (+)		300 (-)
	1123 (+)		735 (+)	SEF1MOTIF	188 (-)		142 (-)		1121 (+)				1866 (+)	TATABOX5	404 (+)		1191 (-)	TATABOX5	533 (+)		1311 (-)	RBCSCONSENSUS	968 (-)	PRECONSCRHSP70A	1905 (-)	S1FBOXSORPS1L21	1118 (+)	PREATPRODH	1690 (+)	SEF4MOTIFGM7S	1408 (+)		1559 (+)		1737 (-)		228 (-)		1726 (-)	SITEIIATCYTC	1434 (-)		413 (-)		956 (-)		218 (-)		241 (-)
	1376 (+)		1899 (+)	SEF3MOTIFGM	373 (+)		1722 (-)		1350 (+)			SEBFCONSSTPR10A	1031 (-)		488 (+)		1389 (-)		10 (-)		1433 (-)	REALPHALGLHCB21	1029 (+)	PYRIMIDINEBOXHVEPB1	281 (+)	SEF1MOTIF	656 (+)		1434 (-)		1561 (+)		1835 (+)	WRKY71OS	252 (+)		371 (-)		1853 (-)	SORLIP2AT	570 (+)		761 (-)		1004 (-)		253 (-)		434 (-)
	1520 (+)		471 (-)	SEF4MOTIFGM7S	161 (+)	WBOXHVISO1	877 (+)		1372 (+)			SEF1MOTIF	978 (-)		980 (+)	REBETALGLHCB21	193 (+)		234 (-)		1480 (-)		1040 (+)		1200 (+)	SEF4MOTIFGM7S	109 (+)	PYRIMIDINEBOXHVEPB1	1283 (-)		1033 (-)		109 (-)		592 (+)		240 (-)	S1FBOXSORPS1L21	1313 (-)		846 (-)		792 (-)	TATABOX2	1289 (+)		624 (-)	SREATMSD	573 (+)
	1902 (+)		746 (-)		394 (+)		885 (+)		1552 (+)			SEF3MOTIFGM	329 (+)		1135 (+)	RHERPATEXPA7	1620 (+)		963 (-)		1740 (-)		1537 (+)	PYRIMIDINEBOXOSRAMY1A	1043 (+)		299 (+)		1353 (-)		1223 (-)		356 (-)		601 (+)		1157 (-)	SEBFCONSSTPR10A	1670 (+)	SP8BFIBSP8BIB	1159 (-)		797 (-)		1284 (-)		715 (-)	SURE1STPAT21	413 (-)
	1963 (+)	TATABOX5	1182 (+)		465 (+)		1662 (+)		1608 (+)				467 (+)		1351 (+)		1639 (+)		1059 (-)	RYREPEATBNNAPA	53 (+)		1547 (+)		1818 (+)		1957 (+)	PYRIMIDINEBOXOSRAMY1A	707 (-)		453 (-)		372 (-)		972 (+)	SORLIP1AT	643 (-)		868 (-)	SURECOREATSULTR11	324 (+)		802 (-)		1413 (-)		1972 (-)	SURECOREATSULTR11	631 (-)
	1967 (+)		1216 (+)		214 (+)		1782 (-)		676 (-)				1985 (+)		1698 (+)		1577 (-)		1265 (-)		679 (+)		1557 (+)		1946 (+)		179 (+)	QELEMENTZMZM13	1531 (+)		727 (-)		397 (-)		1440 (+)		703 (-)	SEF1MOTIF	1337 (-)		873 (+)		820 (-)		1698 (-)	WUSATAg	1983 (-)	TAAAGSTKST1	551 (+)
	1974 (+)		1654 (+)		1923 (+)	WBOXNTCHN48	1782 (-)	WRKY71OS	531 (+)			SEF4MOTIFGM7S	871 (+)		1963 (+)		1641 (-)		1470 (-)		51 (-)		1960 (+)		1584 (-)		278 (+)	RAV1AAT	167 (+)		1474 (-)		422 (-)		617 (-)	SORLIP3AT	1833 (-)	SEF3MOTIFGM	1179 (+)	SV40COREENHAN	150 (+)		837 (-)	TATABOX3	560 (-)	XYLAT	1831 (+)		1017 (+)
	170 (-)		866 (-)		1933 (+)	WBOXNTERF3	877 (+)		640 (+)				777 (+)		296 (-)	ROOTMOTIFTAPOX1	137 (+)	TATABOXOSPAL	936 (+)		55 (-)		228 (-)	RAV1AAT	1134 (+)		721 (+)		241 (+)	SORLIP1AT	1782 (+)		492 (-)		1327 (-)	SORLIP5AT	1828 (-)		1754 (+)	TAAAGSTKST1	66 (+)		1147 (-)	TATABOX4	1013 (+)		212 (-)		1502 (+)
	213 (-)		1377 (-)		31 (-)		885 (+)		748 (+)				1504 (-)		1264 (-)		332 (+)		931 (-)	RYREPEATGMGY2	53 (+)	RHERPATEXPA7	1744 (-)		984 (-)		1624 (-)		298 (+)	SORLREP3AT	1183 (+)		622 (-)		1526 (-)	SORLREP3AT	1733 (+)	SEF4MOTIFGM7S	380 (-)		869 (+)		1270 (-)		1287 (+)				537 (-)
	322 (-)		1749 (-)		97 (-)		1139 (+)		923 (+)			SITEIIATCYTC	611 (+)	TATABOXOSPAL	1420 (+)		598 (+)		1078 (-)		679 (+)	ROOTMOTIFTAPOX1	185 (+)		1537 (-)		1671 (-)		1261 (+)	SURECOREATSULTR11	542 (+)		779 (-)		1738 (-)	SP8BFIBSP8BIB	1057 (+)		878 (-)		1222 (+)	TATABOXOSPAL	756 (+)		1452 (+)				1036 (-)
	617 (-)	TATABOXOSPAL	657 (+)		119 (-)		1598 (+)		1121 (+)			SP8BFIBSP8BIB	1567 (-)		1933 (+)		731 (+)	TBOXATGAPB	778 (+)		50 (-)		536 (+)	RBCSCONSENSUS	1343 (+)		51 (-)		1271 (+)		863 (+)		842 (-)	WUSATAg	60 (+)	SURE2STPAT21	999 (+)		1700 (-)	TATABOX2	902 (+)		759 (-)		1286 (-)				1128 (-)
	1010 (-)		1217 (+)	SORLIP1AT	1379 (+)		1662 (+)		1350 (+)			SREATMSD	286 (-)		1262 (-)		846 (+)	TRANSINITDICOTS	1317 (-)		54 (-)		942 (+)	REALPHALGLHCB21	1643 (+)		246 (-)		1635 (+)		1058 (-)		1251 (-)		1488 (+)	SURECOREATSULTR11	969 (+)	SORLIP1AT	1528 (+)		1649 (-)		790 (-)		1447 (-)				1534 (-)
	1872 (-)		1747 (-)		1389 (-)		1782 (-)		1372 (+)				1367 (-)		1555 (-)		989 (+)	TRANSINITMONOCOTS	1317 (-)	RYREPEATLEGUMINBOX	53 (+)		1114 (+)	REBETALGLHCB21	1852 (-)		329 (-)		217 (-)		1136 (-)		1318 (-)		1485 (-)		169 (-)	SP8BFIBSP8BIB	1970 (+)	TATABOX4	900 (+)		974 (-)		1490 (-)				1733 (-)
PREATPRODH	4 (+)	TATAPVTRNALEU	470 (+)	SORLREP3AT	1673 (-)		141 (-)		1552 (+)				1523 (-)	TATAPVTRNALEU	198 (-)		1196 (+)	UP2ATMSD	1243 (+)		679 (+)		1521 (+)	ROOTMOTIFTAPOX1	108 (+)		521 (-)		900 (-)		1807 (-)		1834 (-)	ZDNAFORMINGATCAB1	871 (+)	SV40COREENHAN	567 (+)		1494 (-)		1615 (+)	TATAPVTRNALEU	483 (+)	TATABOX5	468 (+)			TATABOX3	1310 (-)
	64 (+)		745 (+)	SP8BFIBSP8BIB	873 (-)	WRKY71OS	20 (+)		1608 (+)				1539 (-)		1955 (-)		1218 (+)	WBOXATNPR1	450 (+)		50 (-)		1617 (+)		118 (+)		943 (-)		1895 (-)	TAAAGSTKST1	778 (+)	SEBFCONSSTPR10A	722 (+)			T/GBOXATPIN2	259 (+)	SREATMSD	162 (+)		307 (-)		1911 (+)		746 (+)			TATABOX4	161 (-)
	398 (+)		1899 (-)	SURE2STPAT21	1077 (-)		161 (+)		1668 (+)			SURE1STPAT21	1626 (-)	TATCCAOSAMY	1880 (+)		494 (-)		820 (+)		54 (-)		690 (-)		167 (+)		999 (-)	RBCSCONSENSUS	110 (+)		821 (+)		10 (-)			TAAAGSTKST1	469 (+)		410 (+)		893 (-)		495 (-)		1282 (+)			TATABOX5	178 (+)
	303 (-)	TATCCAOSAMY	994 (-)	SV40COREENHAN	884 (+)		877 (+)		1949 (+)			SURECOREATSULTR11	1031 (+)	TBOXATGAPB	1191 (+)		597 (-)		1110 (-)	RYREPEATVFLEB4	53 (+)		744 (-)		210 (+)		1499 (-)	REALPHALGLHCB21	185 (+)		1118 (+)	SEF1MOTIF	368 (-)				900 (+)	SURECOREATSULTR11	868 (+)		1045 (-)	TATCCAOSAMY	701 (+)		1509 (+)				182 (+)
PYRIMIDINEBOXHVEPB1	219 (+)		1252 (-)	TAAAGSTKST1	677 (+)		885 (+)		192 (-)				1961 (+)		1815 (-)		986 (-)	WBOXHVISO1	1142 (+)		53 (-)		752 (-)		371 (+)	SITEIIATCYTC	1385 (+)		1924 (+)		1676 (+)		1830 (-)				293 (-)		12 (-)		1614 (-)		871 (+)		1528 (+)				1394 (+)
PYRIMIDINEBOXOSRAMY1A	554 (+)	TATCCAYMOTIFOSRAMY3D	1251 (-)		914 (+)		907 (+)		677 (-)			SV40COREENHAN	569 (-)	TGTCACACMCUCUMISIN	1798 (+)		1019 (-)	WBOXNTCHN48	1865 (+)	SEBFCONSSTPR10A	433 (+)		763 (-)		382 (+)	SORLIP1AT	1179 (+)	REBETALGLHCB21	488 (+)		1767 (+)	SEF3MOTIFGM	536 (+)				1404 (-)		124 (-)		1639 (-)	TBOXATGAPB	588 (-)		1665 (+)				303 (-)
	1314 (+)	TBOXATGAPB	1293 (+)		1178 (+)		1139 (+)		1227 (-)			TAAAGSTKST1	71 (+)		920 (-)		1027 (-)	WBOXNTERF3	1142 (+)	SEF3MOTIFGM	1831 (+)		939 (-)		402 (+)		1887 (-)	RHERPATEXPA7	1005 (-)		288 (-)	SEF4MOTIFGM7S	942 (+)				1412 (-)		296 (-)		1651 (-)	TGTCACACMCUCUMISIN	166 (-)		1692 (+)				1444 (-)
	1379 (-)	TCA1MOTIF	1944 (+)		1482 (+)		1390 (+)		1841 (-)				241 (+)	WBBOXPCWRKY1	248 (-)		1226 (-)		1563 (+)		1081 (-)		961 (-)		607 (+)	SREATMSD	940 (-)	ROOTMOTIFTAPOX1	22 (+)		852 (-)		1078 (+)				1460 (-)	TAAAGSTKST1	8 (+)	TATABOX5	772 (+)	WBBOXPCWRKY1	1758 (+)		1696 (+)			TATABOXOSPAL	148 (+)
	1387 (-)	UP2ATMSD	939 (-)		626 (-)		1598 (+)	WUSATAg	1476 (-)				260 (+)		865 (-)		1765 (-)		1866 (+)	SEF4MOTIFGM7S	1084 (+)		1113 (-)		785 (+)	SV40COREENHAN	977 (+)		320 (+)		876 (-)		1289 (+)				1611 (-)		736 (+)		885 (+)	WBOXATNPR1	1759 (+)		159 (-)				707 (+)
RAV1AAT	129 (+)	WBOXATNPR1	128 (+)		1786 (-)		1662 (+)						405 (+)		707 (-)	RYREPEATBNNAPA	48 (-)	WRKY71OS	451 (+)		544 (-)		1368 (-)		853 (+)		1894 (-)		443 (+)	TATABOX2	701 (+)		147 (+)				1896 (-)		1275 (+)		1446 (+)	WBOXHVISO1	810 (-)		371 (-)				815 (+)
	132 (+)		1720 (+)	TATABOX2	1263 (+)		142 (-)						851 (+)	WBOXATNPR1	1071 (+)	RYREPEATGMGY2	47 (-)		821 (+)		1827 (-)		1616 (-)		979 (+)	T/GBOXATPIN2	127 (+)		570 (+)		759 (-)		786 (+)			TATABOX2	1785 (-)		1540 (+)		1513 (+)	WBOXNTCHN48	810 (-)	TATABOXOSPAL	668 (+)				117 (-)
	237 (+)		1425 (-)		92 (-)		891 (-)						890 (-)		1549 (+)	RYREPEATLEGUMINBOX	47 (-)		1142 (+)		673 (-)		1797 (-)		1160 (+)		1240 (-)		600 (+)		886 (-)		1489 (+)			TATABOX4	890 (+)		1951 (+)		481 (-)	WBOXNTERF3	1760 (+)		1604 (+)			TATAPVTRNALEU	160 (+)
	984 (+)	WBOXHVISO1	541 (+)		124 (-)		1441 (-)					TATABOX3	516 (-)		1640 (+)	S1FBOXSORPS1L21	350 (-)		1328 (+)	SITEIIATCYTC	210 (+)	SEF4MOTIFGM7S	224 (+)		1239 (+)	TAAAGSTKST1	200 (+)		910 (+)	TATABOX3	508 (-)	SITEIIATCYTC	733 (-)				1153 (+)		16 (-)		1189 (-)		810 (-)		157 (-)			TATCCAOSAMY	574 (+)
	987 (+)		18 (-)	TATABOX4	127 (+)		1722 (-)						809 (-)		249 (-)		673 (-)		1563 (+)	SORLIP1AT	798 (+)		439 (+)		1287 (+)		286 (+)		950 (+)	TATABOX4	699 (+)	SORLIP2AT	733 (-)				1547 (+)		70 (-)		1219 (-)		1462 (-)		317 (-)			TBOXATGAPB	692 (-)
	1603 (+)		319 (-)		126 (-)		1783 (-)					TATABOX4	658 (+)		570 (-)	SEBFCONSSTPR10A	1364 (+)		1866 (+)	SURECOREATSULTR11	274 (+)		669 (+)		1314 (+)		418 (+)		1193 (+)		1191 (+)	SORLIP5AT	1755 (-)				1790 (+)		85 (-)		1235 (-)	WINPSTPIIIK	1634 (+)		993 (-)			TELOBOXATEEF1AA1	1874 (+)
	246 (-)		1522 (-)		143 (-)								803 (+)		708 (-)		159 (+)		393 (-)		697 (+)		605 (-)		1380 (+)		738 (+)		80 (-)		1418 (+)	SORLREP3AT	1554 (+)				1928 (+)		192 (-)	TATABOXOSPAL	1233 (-)	WRKY71OS	168 (+)	TATAPVTRNALEU	1285 (+)			UP2ATMSD	1874 (+)
	366 (-)	WBOXNTERF3	541 (+)		1430 (-)								1108 (+)		866 (-)	SEF1MOTIF	1218 (+)		731 (-)		872 (-)		563 (-)		1397 (+)		966 (+)		115 (-)		1533 (+)		254 (-)				1152 (-)		415 (-)	TATAPVTRNALEU	892 (+)		1577 (+)		1446 (+)			WBBOXPCWRKY1	40 (+)
	420 (-)		18 (-)		1805 (-)								859 (-)		1379 (-)		490 (-)		804 (-)	TAAAGSTKST1	523 (+)		740 (-)		1509 (+)		415 (-)		158 (-)		1129 (-)	SP8BFIBSP8BIB	1198 (+)				1787 (-)		663 (-)		1638 (+)		1760 (+)		1013 (-)				620 (+)
	1196 (-)		319 (-)		1841 (-)								1237 (-)	WBOXHVISO1	172 (-)		1023 (-)		902 (-)		664 (+)		759 (-)		1529 (+)		596 (-)		174 (-)	TATABOX5	441 (-)		385 (-)			TATABOX5	322 (+)		775 (-)		1650 (+)		685 (-)		1287 (-)			WBOXATNPR1	41 (+)
RAV1BAT	1533 (+)		1522 (-)	TATABOX5	309 (-)							TATABOX5	29 (+)		248 (-)	SEF3MOTIFGM	1599 (+)		1110 (-)		1054 (+)		796 (-)		1632 (+)		614 (-)		319 (-)		530 (-)		462 (-)				250 (-)		889 (-)		900 (-)		811 (-)		1452 (-)				621 (+)
	1594 (+)	WRKY71OS	129 (+)		368 (-)								869 (+)		865 (-)		1257 (-)	WUSATAg	1689 (+)		1466 (+)		1140 (-)		21 (-)		1345 (-)		421 (-)		704 (-)	SURECOREATSULTR11	724 (-)				254 (-)		1329 (-)	TATCCAOSAMY	520 (+)		1463 (-)	TATCCAOSAMY	322 (+)				32 (-)
	1606 (+)		541 (+)		505 (-)								618 (-)	WBOXNTERF3	1550 (+)	SEF4MOTIFGM7S	385 (-)	ZDNAFORMINGATCAB1	1082 (+)		1837 (+)		1293 (-)		107 (-)		1656 (-)		440 (-)		857 (-)		1742 (-)				828 (-)		1694 (-)	TBOXATGAPB	263 (+)	WUSATAg	1699 (+)		328 (-)			WBOXHVISO1	272 (-)
RBCSCONSENSUS	157 (+)		1621 (+)	TATABOXOSPAL	189 (-)								1498 (-)		172 (-)		1262 (-)				1804 (-)		1717 (-)		117 (-)	TATABOX2	775 (-)		452 (-)		1542 (-)	SV40COREENHAN	686 (-)				1144 (-)	TATABOX3	1778 (+)	TELOBOXATEEF1AA1	828 (+)	XYLAT	250 (-)		1152 (-)			WBOXNTERF3	42 (+)
REALPHALGLHCB21	119 (+)		1721 (+)		503 (-)							TATABOXOSPAL	30 (+)		248 (-)	SITEIIATCYTC	1517 (+)			TATABOX2	446 (+)	SORLIP1AT	1572 (+)		166 (-)		1580 (-)		569 (-)		1654 (-)	TAAAGSTKST1	60 (+)				1426 (-)		1317 (-)	TGTCACACMCUCUMISIN	688 (+)		929 (-)	TATCCAYMOTIFOSRAMY3D	322 (+)				55 (+)
	1150 (+)		19 (-)	TATAPVTRNALEU	125 (+)								616 (-)		865 (-)		1395 (-)			TATABOX5	181 (-)	SREATMSD	16 (+)		209 (-)	TATABOX3	1529 (-)		599 (-)		1696 (-)		406 (+)			TATABOXOSPAL	295 (-)		1779 (-)	TRANSINITDICOTS	799 (-)				327 (-)				622 (+)
	1953 (+)		320 (-)		1840 (+)								979 (-)		707 (-)	SORLIP1AT	1393 (-)				591 (-)	SURECOREATSULTR11	858 (+)		381 (-)	TATABOX4	778 (+)		949 (-)		1735 (-)		1304 (+)				1142 (-)	TATABOX5	417 (+)	TRANSINITMONOCOTS	799 (-)				1151 (-)				1467 (+)
	1015 (-)		1240 (-)	TATCCAOSAMY	249 (+)							TATCCACHVAL21	570 (+)	WRKY71OS	538 (+)		1845 (-)				834 (-)	SV40COREENHAN	307 (-)		703 (-)		777 (-)		961 (-)		1739 (-)		198 (-)				1424 (-)		590 (+)		1409 (-)			TBOXATGAPB	32 (+)				272 (-)
	1559 (-)		1425 (-)		1850 (-)								1365 (-)		922 (+)	SORLIP2AT	1518 (+)				1331 (-)	T/GBOXATPIN2	1743 (+)		1221 (-)	TATABOX5	297 (+)	RYREPEATBNNAPA	3 (-)		1752 (-)		227 (-)			TATAPVTRNALEU	1786 (+)		1113 (+)	UP2ATMSD	828 (+)				378 (+)			WRKY71OS	42 (+)
ROOTMOTIFTAPOX1	210 (+)		1523 (-)	TATCCAYMOTIFOSRAMY3D	249 (+)							TATCCAOSAMY	570 (+)		1072 (+)		1563 (+)				1678 (-)	TAAAGSTKST1	361 (+)		1286 (-)		1578 (+)	S1FBOXSORPS1L21	1913 (+)		1756 (-)		643 (-)				1153 (-)		612 (-)	WBBOXPCWRKY1	624 (+)				64 (-)				55 (+)
	535 (+)		1790 (-)	TBOXATGAPB	924 (+)								1366 (-)		1550 (+)		1395 (-)			TATCCAOSAMY	189 (-)		729 (+)		1313 (-)		1594 (+)		825 (-)		1761 (-)		1179 (-)			TBOXATGAPB	1706 (+)		1016 (-)	WBOXATNPR1	625 (+)			TCA1MOTIF	637 (+)				622 (+)
	658 (+)			TELOBOXATEEF1AA1	1918 (-)								1538 (-)		1641 (+)		1519 (-)			TATCCAYMOTIFOSRAMY3D	188 (-)		867 (+)		1379 (-)		1598 (+)	SEBFCONSSTPR10A	1566 (+)	TATAPVTRNALEU	699 (-)		1217 (-)				607 (-)		1537 (-)		648 (+)			WBBOXPCWRKY1	1356 (-)				1467 (+)
	728 (+)			TRANSINITMONOCOTS	270 (-)							TATCCAYMOTIFOSRAMY3D	570 (+)		173 (-)		1564 (-)			TBOXATGAPB	635 (-)		880 (+)		1508 (-)		1602 (+)	SEF1MOTIF	443 (+)		1418 (-)		1314 (-)			TGACGTVMAMY	1239 (+)	TATABOXOSPAL	591 (+)	WBOXNTERF3	462 (+)			WBOXATNPR1	1133 (+)				22 (-)
	787 (+)			UP2ATMSD	1919 (-)								1537 (-)		249 (-)	SP8BFIBSP8BIB	276 (-)				1019 (-)		1359 (+)		1528 (-)		1606 (+)		417 (-)	TATCCACHVAL21	244 (+)		1728 (-)			TRANSINITMONOCOTS	140 (-)		1014 (-)		626 (+)				199 (-)				32 (-)
	977 (+)			WBBOXPCWRKY1	328 (-)								1365 (-)		570 (-)	SREATMSD	194 (-)				1046 (-)		1413 (+)		1629 (-)		218 (-)		448 (-)		1493 (-)		1829 (-)			WBOXATNPR1	161 (+)		1338 (-)	WRKY71OS	462 (+)				1357 (-)				273 (-)
	1139 (+)			WBOXATNPR1	179 (+)							TELOBOXATEEF1AA1	17 (-)		708 (-)		1287 (-)			WBBOXPCWRKY1	781 (-)		1589 (+)	SEF1MOTIF	108 (+)		361 (-)	SEF3MOTIFGM	124 (-)	TATCCAOSAMY	57 (+)	TATABOX2	368 (+)				1527 (+)		1917 (-)		543 (+)			WBOXHVISO1	1356 (-)				399 (-)
	1248 (+)				329 (-)							UP2ATMSD	18 (-)		750 (-)	SURECOREATSULTR11	161 (-)			WBOXATNPR1	737 (-)		1707 (+)		402 (+)		1569 (-)	SEF4MOTIFGM7S	529 (+)		244 (+)	TATABOX4	366 (+)				1776 (+)	TBOXATGAPB	756 (+)		626 (+)			WBOXNTERF3	1134 (+)				1591 (-)
	1920 (+)				826 (-)							WBOXATNPR1	369 (+)		788 (-)	TAAAGSTKST1	1119 (+)				782 (-)		1828 (+)		113 (-)		1627 (-)		560 (+)		1494 (-)		1219 (-)				615 (-)	TGACGTVMAMY	350 (+)		649 (+)				1356 (-)			XYLAT	581 (+)
	209 (-)				1359 (-)								1049 (+)		866 (-)		1290 (+)			WBOXHVISO1	483 (+)		1948 (+)		377 (-)	TATABOXOSPAL	657 (+)		952 (+)	TATCCAYMOTIFOSRAMY3D	244 (+)	TATABOX5	765 (+)				875 (-)	TRANSINITDICOTS	1079 (-)		1498 (+)			WRKY71OS	1134 (+)				1923 (-)
	534 (-)			WBOXHVISO1	1344 (+)								194 (-)		1379 (-)		1798 (+)				966 (+)		254 (-)	SEF3MOTIFGM	839 (-)		561 (-)		1934 (+)		1493 (-)		1104 (+)				882 (-)	TRANSINITMONOCOTS	1079 (-)		5 (-)				199 (-)
	629 (-)				1406 (+)								409 (-)		1799 (-)		124 (-)				15 (-)		494 (-)	SEF4MOTIFGM7S	54 (+)	TATAPVTRNALEU	776 (+)		414 (+)	TBOXATGAPB	362 (-)		1150 (+)				1196 (-)	WBOXATNPR1	349 (+)		118 (-)				1357 (-)
	813 (-)				328 (-)								1689 (-)	WUSATAg	1438 (+)		778 (-)				638 (-)	TATABOX2	4 (+)		169 (+)	TBOXATGAPB	320 (+)		1617 (-)	TGACGTVMAMY	1232 (+)		1287 (+)			WBOXHVISO1	65 (+)		1394 (+)		689 (-)			WUSATAg	1187 (-)
	832 (-)				416 (-)							WBOXHVISO1	1226 (+)			TATABOX2	490 (+)				781 (-)	TATABOX5	437 (+)		212 (+)		1438 (-)		1908 (-)		1216 (-)		1453 (+)				162 (+)	WBOXHVISO1	1563 (-)						1562 (-)
	1415 (-)				1113 (-)								408 (-)				1023 (+)			WBOXNTERF3	483 (+)		539 (+)		531 (+)	TCA1MOTIF	1815 (+)		763 (-)	WBOXATNPR1	28 (+)		1763 (+)				920 (+)		1651 (-)
	1751 (-)				1901 (-)								854 (-)				1913 (+)				966 (+)		1317 (+)		1297 (+)	TGACGTVMAMY	324 (+)		1342 (-)		122 (+)		105 (-)				1528 (+)	WBOXNTERF3	1395 (+)
	1776 (-)			WBOXNTCHN48	416 (-)								1688 (-)				540 (-)				1106 (+)		548 (-)		1316 (+)	TOPOISOM	1909 (-)	SORLIP1AT	1121 (+)		309 (+)		838 (-)				108 (-)		1563 (-)
	1821 (-)			WBOXNTERF3	297 (+)							WBOXNTERF3	1226 (+)				1220 (-)				15 (-)		552 (-)		1595 (+)	WBOXATNPR1	323 (+)	SP8BFIBSP8BIB	497 (+)		1231 (+)		1844 (-)			WBOXNTERF3	65 (+)		1651 (-)
	1919 (-)				1344 (+)								408 (-)			TATABOX4	557 (+)				638 (-)		556 (-)		847 (+)		949 (+)	SREATMSD	695 (-)		1218 (-)	TATABOXOSPAL	1831 (-)				162 (+)		629 (-)
RYREPEATBNNAPA	1745 (+)				1406 (+)								854 (-)				1021 (+)				781 (-)		560 (-)		1557 (+)		1919 (+)	SURECOREATSULTR11	1568 (-)	WBOXHVISO1	29 (+)	TATAPVTRNALEU	1218 (+)				920 (+)		1213 (-)
	405 (-)				328 (-)								1688 (-)				556 (-)			WRKY71OS	59 (+)		566 (-)		1082 (-)		253 (-)	SV40COREENHAN	203 (+)		285 (+)		366 (-)				1528 (+)	WRKY71OS	350 (+)
RYREPEATGMGY2	404 (-)				416 (-)								193 (-)			TATABOX5	108 (+)				114 (+)		608 (-)		1098 (-)		1149 (-)		1965 (-)		1012 (+)	TATCCACHVAL21	687 (+)				108 (-)		651 (+)
RYREPEATLEGUMINBOX	404 (-)				1113 (-)								556 (-)				746 (+)				483 (+)		700 (-)		407 (-)	WBOXHVISO1	1254 (+)	T/GBOXATPIN2	885 (+)		973 (-)	TATCCAOSAMY	687 (+)				779 (-)		1071 (+)
S1FBOXSORPS1L21	1742 (-)				1901 (-)							WRKY71OS	95 (+)				878 (+)				966 (+)		789 (-)		423 (-)		646 (-)	TAAAGSTKST1	405 (+)	WBOXNTERF3	29 (+)	TATCCAYMOTIFOSRAMY3D	687 (+)				874 (-)		1395 (+)
SEF1MOTIF	1920 (+)				1364 (-)								370 (+)				1725 (+)				1106 (+)		793 (-)		446 (-)	WBOXNTCHN48	1513 (-)		547 (+)		123 (+)	TBOXATGAPB	1044 (-)				881 (-)		630 (-)
	1411 (-)			WRKY71OS	180 (+)								375 (+)				444 (-)				16 (-)		1067 (-)	SORLIP1AT	1875 (+)	WBOXNTERF3	1254 (+)		698 (+)		285 (+)	TGTCACACMCUCUMISIN	9 (-)			WRKY71OS	65 (+)		1214 (-)
SEF3MOTIFGM	1239 (+)				297 (+)								1050 (+)				512 (-)				435 (-)		1410 (-)		1883 (+)		1920 (+)		877 (+)		1012 (+)	TOPOISOM	1503 (+)				162 (+)		1564 (-)
SEF4MOTIFGM7S	664 (+)				1344 (+)								1221 (+)				1496 (-)				514 (-)		1714 (-)		1880 (-)		646 (-)		1471 (+)		973 (-)	TRANSINITMONOCOTS	1692 (-)				263 (+)		1652 (-)
	1441 (+)				1406 (+)								1226 (+)				1795 (-)				639 (-)		1720 (-)	SORLREP3AT	941 (+)		1513 (-)		197 (-)	WRKY71OS	29 (+)	UP2ATMSD	1980 (+)				920 (+)		1672 (-)
	352 (+)				1792 (+)								194 (-)				1989 (-)				737 (-)		1888 (-)	SORLREP4AT	916 (-)	WRKY71OS	82 (+)		352 (-)		123 (+)	WBBOXPCWRKY1	27 (-)				1239 (+)	WUSATAg	1315 (-)
	1157 (-)				329 (-)								409 (-)			TATABOXOSPAL	879 (+)				782 (-)		1955 (-)	SREATMSD	1851 (+)		324 (+)		772 (-)		285 (+)		170 (-)				1528 (+)
	1407 (-)				417 (-)								557 (-)				838 (-)					TATABOXOSPAL	546 (-)	SURE1STPAT21	489 (-)		768 (+)		874 (-)		310 (+)	WBOXATNPR1	28 (-)				1777 (+)
	1460 (-)				826 (-)								855 (-)				1494 (-)						1953 (-)	SURE2STPAT21	8 (+)		950 (+)		1465 (-)		1012 (+)		171 (-)				109 (-)
	1486 (-)				1114 (-)								1313 (-)			TATAPVTRNALEU	557 (-)					TATCCAOSAMY	17 (+)	TAAAGSTKST1	692 (+)		1254 (+)		1733 (-)		1232 (+)		1074 (-)				615 (-)
	1492 (-)				1359 (-)								1689 (-)				1021 (-)					TBOXATGAPB	1653 (+)		1060 (+)		1920 (+)	TATABOX2	448 (+)		974 (-)		1248 (-)				780 (-)
SORLIP2AT	1627 (+)				1365 (-)							WUSATAg	736 (-)			TATCCAOSAMY	1769 (+)					TCA1MOTIF	1669 (-)		1497 (+)		253 (-)		445 (-)		1218 (-)		1462 (-)				875 (-)
	1628 (-)				1771 (-)												1909 (-)					TRANSINITDICOTS	480 (-)		564 (-)		647 (-)	TATABOX3	23 (+)			WBOXHVISO1	1111 (+)				882 (-)
SP8BFIBSP8BIB	1758 (-)				1902 (-)											TATCCAYMOTIFOSRAMY3D	1769 (+)					TRANSINITMONOCOTS	480 (-)		1166 (-)		1149 (-)	TATABOX4	283 (+)				27 (-)				1196 (-)
SURECOREATSULTR11	429 (+)															TGTCACACMCUCUMISIN	1365 (+)						1780 (-)		1335 (-)		1155 (-)		472 (+)				170 (-)
TAAAGSTKST1	255 (+)															WBBOXPCWRKY1	996 (+)					WBBOXPCWRKY1	945 (+)		1788 (-)		1514 (-)		906 (-)				1247 (-)
	823 (+)																1474 (+)						485 (-)		1901 (-)			TATABOX5	364 (+)				1461 (-)
	1768 (+)																18 (-)					WBOXATNPR1	87 (+)		1970 (-)				400 (+)			WBOXNTCHN48	528 (+)
	137 (-)															WBOXATNPR1	997 (+)						946 (+)	TATABOX2	113 (+)				502 (+)				556 (-)
	341 (-)																1475 (+)						427 (-)		377 (+)				434 (-)			WBOXNTERF3	529 (+)
	724 (-)																19 (-)						486 (-)		705 (+)				722 (-)				1111 (+)
TATABOX2	70 (+)															WBOXHVISO1	1476 (+)					WBOXHVISO1	88 (+)		110 (-)				983 (-)				27 (-)
	680 (-)																1635 (+)						485 (-)	TATABOX3	122 (+)				1501 (-)				170 (-)
	1455 (-)																18 (-)					WBOXNTERF3	88 (+)		148 (+)			TATABOXOSPAL	401 (+)				1247 (-)
TATABOX3	924 (+)																828 (-)						947 (+)		149 (-)				418 (-)				1461 (-)
	1925 (+)															WBOXNTCHN48	1634 (+)						485 (-)	TATABOX4	945 (+)				720 (-)				19 (-)
	626 (-)															WBOXNTERF3	998 (+)						426 (-)		975 (-)				981 (-)				556 (-)
TATABOX4	1753 (+)																1476 (+)					WRKY71OS	88 (+)	TATABOX5	392 (+)			TATCCAOSAMY	694 (-)				1623 (-)
TATABOX5	274 (+)																1635 (+)						454 (+)		525 (+)			TATCCAYMOTIFOSRAMY3D	693 (-)			WRKY71OS	11 (+)
	319 (+)																1644 (+)						947 (+)		529 (+)			TBOXATGAPB	1622 (+)				529 (+)
	767 (+)																18 (-)						427 (-)		1255 (+)				188 (-)				899 (+)
	842 (+)																828 (-)						486 (-)		1532 (+)			TGACGTVMAMY	1175 (-)				1111 (+)
	1326 (+)															WRKY71OS	616 (+)						1785 (-)		1790 (+)			WBOXATNPR1	604 (+)				1582 (+)
	1445 (+)																998 (+)						1858 (-)		1972 (+)				612 (+)				20 (-)
	1453 (+)																1372 (+)								2 (-)				1177 (-)				28 (-)
	10 (-)																1476 (+)								41 (-)				1424 (-)				171 (-)
	14 (-)																1635 (+)								205 (-)			WBOXHVISO1	389 (+)				557 (-)
	1111 (-)																1644 (+)								436 (-)				543 (+)				1074 (-)
	1115 (-)																19 (-)								443 (-)				613 (+)				1248 (-)
	1404 (-)																829 (-)								449 (-)				1063 (+)				1462 (-)
	1410 (-)																1366 (-)								571 (-)				1423 (-)				1624 (-)
	1483 (-)																1735 (-)								765 (-)			WBOXNTCHN48	388 (+)
	1489 (-)																1929 (-)								1309 (-)			WBOXNTERF3	389 (+)
	1495 (-)															WUSATAg	693 (+)								1504 (-)				543 (+)
	1502 (-)																675 (-)								1647 (-)				613 (+)
	1943 (-)																								1651 (-)				1063 (+)
	1983 (-)																							TATABOXOSPAL	393 (+)				1423 (-)
TATCCAOSAMY	48 (+)																								403 (+)				1532 (-)
WBBOXPCWRKY1	1801 (-)																								419 (+)			WRKY71OS	389 (+)
WBOXATNPR1	1802 (-)																								1510 (+)				543 (+)
WBOXHVISO1	1801 (-)																								434 (-)				605 (+)
WBOXNTERF3	1801 (-)																								763 (-)				613 (+)
WRKY71OS	633 (+)																								1502 (-)				840 (+)
	1225 (+)																								1682 (-)				1063 (+)
	1547 (+)																							TBOXATGAPB	823 (+)				1829 (+)
	1542 (-)																								1716 (-)				1973 (+)
	1802 (-)																							WBOXHVISO1	349 (-)				221 (-)
WUSATAg	519 (-)																							WBOXNTERF3	349 (-)				1177 (-)
XYLAT	940 (+)																							WRKY71OS	1864 (+)				1424 (-)
ZDNAFORMINGATCAB1	41 (+)																								350 (-)				1533 (-)
																												WUSATAg	1628 (-)
																												XYLAT	996 (-)
[truncated: 4 more columns]

## Sheet: Sheet1
Identification and characterisation of Dof transcription factors in the cucumber genome Chang-long Wen1,2†*, Qing Cheng1,2†, Liqun Zhao3, Aijun Mao1,2, Jingjing Yang1,2, Shuancang Yu1,2, Yiqun Weng4, Yong Xu1,2
Table S4 Summary of cis elements in promoters of 36 CsDof genes
CsDof01	Loc.(Str.)	CsDof02	Loc.(Str.)	CsDof03	Loc.(Str.)	CsDof04	Loc.(Str.)	CsDof05	Loc.(Str.)	CsDof06	Loc.(Str.)	CsDof07	Loc.(Str.)	CsDof08	Loc.(Str.)	CsDof09	Loc.(Str.)	CsDof10	Loc.(Str.)	CsDof11	Loc.(Str.)	CsDof12	Loc.(Str.)	CsDof13	Loc.(Str.)	CsDof14	Loc.(Str.)	CsDof15	Loc.(Str.)	CsDof16	Loc.(Str.)	CsDof17	Loc.(Str.)	CsDof18	Loc.(Str.)	CsDof19	Loc.(Str.)	CsDof20	Loc.(Str.)	CsDof21	Loc.(Str.)	CsDof22	Loc.(Str.)	CsDof23	Loc.(Str.)	CsDof24	Loc.(Str.)	CsDof25	Loc.(Str.)
-10PEHVPSBD	895 (-)	-10PEHVPSBD	1533 (-)	-10PEHVPSBD	859 (-)	-300ELEMENT	692 (+)	-10PEHVPSBD	1051 (+)	-10PEHVPSBD	1399 (+)	-10PEHVPSBD	780 (+)	-10PEHVPSBD	713 (+)	-10PEHVPSBD	1220 (+)	-10PEHVPSBD	253 (+)	ARR1AT	641 (+)	-10PEHVPSBD	1263 (-)	-10PEHVPSBD	941 (+)	-10PEHVPSBD	1036 (+)	-10PEHVPSBD	955 (-)	-300ELEMENT	261 (+)	-10PEHVPSBD	802 (+)	-10PEHVPSBD	506 (+)	-10PEHVPSBD	449 (+)	-10PEHVPSBD	58 (+)	-10PEHVPSBD	556 (-)	-10PEHVPSBD	249 (-)	-10PEHVPSBD	524 (+)	-10PEHVPSBD	1687 (+)	-300ELEMENT	1510 (-)
	1806 (-)	-300CORE	1765 (+)		1133 (-)		45 (-)		1636 (+)		1793 (-)		960 (-)		1914 (+)		1256 (+)		478 (+)		855 (+)	-300CORE	1258 (+)		483 (-)		710 (-)	-300CORE	1053 (-)		560 (+)		15 (-)		939 (-)		644 (+)		1382 (+)	-300ELEMENT	832 (+)		944 (-)		737 (-)		1780 (+)		1590 (-)
-300CORE	1671 (+)	-300ELEMENT	469 (+)		1383 (-)		183 (-)		920 (-)	-300ELEMENT	330 (+)	-300CORE	367 (+)		784 (-)	-300ELEMENT	249 (+)		1026 (+)		1940 (+)	-300ELEMENT	837 (+)	-300ELEMENT	342 (+)		1130 (-)		1972 (-)		1473 (+)	-300ELEMENT	59 (+)	-300ELEMENT	699 (+)		705 (+)		1543 (+)		1027 (-)		1062 (-)		962 (-)		1874 (+)		800 (-)
2SSEEDPROTBANAPA	1926 (+)		1932 (+)	-300ELEMENT	1553 (+)		249 (-)		932 (-)		1482 (+)	-300ELEMENT	560 (+)		1002 (-)		454 (+)		989 (-)		595 (+)	2SSEEDPROTBANAPA	1247 (-)	AACACOREOSGLUB1	873 (+)	-300ELEMENT	216 (+)	-300ELEMENT	1971 (-)		1705 (-)		102 (-)		1212 (+)		243 (-)		1784 (-)	ACGTATERD1	2 (+)	-300CORE	552 (-)		1565 (-)		40 (-)	AACACOREOSGLUB1	1202 (-)
AACACOREOSGLUB1	1514 (+)		1971 (+)		1413 (-)	AACACOREOSGLUB1	485 (+)	-300CORE	296 (-)		1726 (+)		905 (+)		1300 (-)		1448 (+)	-300ELEMENT	1450 (+)		1294 (+)	AACACOREOSGLUB1	602 (+)		1310 (-)	AACACOREOSGLUB1	317 (+)		1244 (-)	AACACOREOSGLUB1	63 (+)		139 (-)		1357 (+)		1209 (-)	-300CORE	1522 (-)		2 (-)	-300ELEMENT	13 (+)	-300ELEMENT	1295 (+)		806 (-)	ABRELATERD1	606 (+)
	1924 (+)		609 (-)	ABREATCONSENSUS	1981 (+)	ACGTATERD1	1362 (+)	-300ELEMENT	596 (+)		1173 (-)		1370 (+)		1460 (-)		1845 (-)		1906 (+)		1746 (+)		1350 (+)	ACGTATERD1	52 (+)		491 (+)		1396 (-)		1389 (+)		47 (-)		1127 (-)	-300ELEMENT	99 (+)	-300ELEMENT	1051 (-)	AMYBOX2	987 (-)		1217 (+)		1881 (-)		1759 (-)		1762 (+)
ABRELATERD1	506 (+)	AACACOREOSGLUB1	1237 (+)	ABRELATERD1	1690 (+)		1713 (+)		394 (-)	AACACOREOSGLUB1	771 (+)		1815 (+)	-300CORE	614 (+)		632 (-)	AACACOREOSGLUB1	1872 (+)		1792 (+)		1249 (-)		1854 (+)		1301 (+)	AACACOREOSGLUB1	1115 (+)		843 (-)		653 (-)	AACACOREOSGLUB1	365 (-)		106 (+)	2SSEEDPROTBANAPA	1104 (-)	ANAERO1CONSENSUS	844 (+)		551 (-)	ABRELATERD1	625 (+)	-300ELEMENT	883 (+)		1912 (+)
	557 (+)	AMMORESIVDCRNIA1	20 (-)		1982 (+)		1362 (-)		550 (-)	ABRELATERD1	285 (-)		1836 (-)	-300ELEMENT	1153 (-)	ABRELATERD1	39 (+)	ABRELATERD1	812 (-)		1934 (+)	ACGTATERD1	1521 (+)		52 (-)	ABRELATERD1	485 (+)		1119 (+)	ACGTABOX	203 (+)		1658 (-)	ABRELATERD1	1025 (+)		1939 (+)	AACACOREOSGLUB1	1106 (-)		1323 (-)	AACACOREOSGLUB1	25 (+)		624 (-)		1360 (-)		605 (-)
	634 (+)	AMYBOX1	1734 (+)		571 (-)		1713 (-)		295 (-)	ACGTATERD1	286 (+)	AACACOREOSGLUB1	641 (+)	AACACOREOSGLUB1	1638 (+)		657 (+)		1062 (-)		1954 (+)		1521 (-)		1854 (-)		1291 (+)	ABRELATERD1	771 (-)		203 (-)	AACACOREOSGLUB1	833 (+)		571 (-)	AACACOREOSGLUB1	1665 (+)		1593 (-)	ANAERO3CONSENSUS	819 (-)	ACGTABOX	151 (+)	ABRERATCAL	624 (+)		1382 (-)	ABRERATCAL	1761 (+)
	652 (+)	ANAERO1CONSENSUS	1236 (+)	ABRERATCAL	248 (+)	ACGTCBOX	1361 (+)	AACACOREOSGLUB1	1330 (+)		286 (-)		463 (-)	ABRELATERD1	1319 (+)	ABRERATCAL	656 (+)	ACGTATERD1	277 (+)		1611 (+)	AMYBOX1	1107 (-)	ACGTTBOX	51 (+)	ACGTATERD1	175 (+)	ABREOSRAB21	768 (-)	ACGTATERD1	204 (+)	ACGTATERD1	597 (+)	ABREMOTIFAOSOSEM	1024 (+)	ABRELATERD1	303 (+)	ACGTATERD1	605 (+)	ARFAT	405 (+)		151 (-)		623 (-)		1117 (-)		605 (+)
	1851 (+)		1384 (+)	ACGTABREMOTIFA2OSEM	1982 (+)		1361 (-)		1869 (+)	AGMOTIFNTMYB2	717 (+)		484 (-)	ABRERATCAL	1318 (+)	ACGTATERD1	39 (+)		786 (+)		1924 (+)		1179 (-)		51 (-)		485 (+)	ACGTATERD1	38 (+)		660 (+)		597 (-)	ACGTABREMOTIFA2OSEM	1025 (+)		302 (-)		952 (+)	ARR1AT	223 (+)	ACGTATERD1	152 (+)	ACGTATERD1	625 (+)	ACGTABOX	732 (+)		604 (-)
	256 (-)		1811 (+)		569 (-)	AGATCONSENSUS	1614 (-)	ABRELATERD1	122 (+)	AMMORESIIUDCRNIA1	1198 (-)	ABRELATERD1	800 (+)	ACGTABOX	895 (+)		657 (+)		813 (+)		311 (-)		1551 (-)	AMMORESIVDCRNIA1	988 (-)		776 (+)		504 (+)		204 (-)	ACGTTBOX	596 (+)	ACGTABREMOTIFAOSOSEM	1024 (+)	ABRERATCAL	302 (+)		605 (-)		265 (+)		714 (+)		1584 (+)		732 (-)	ACGTABREMOTIFA2OSEM	1762 (+)
	556 (-)		1639 (-)	ACGTATERD1	166 (+)	AGL1ATCONSENSUS	1612 (-)		719 (+)	ANAERO1CONSENSUS	1080 (+)	ACGTATERD1	800 (+)		895 (-)		938 (+)		1063 (+)		608 (-)	ANAERO1CONSENSUS	37 (+)	AMYBOX1	287 (-)		833 (+)		714 (+)		660 (-)		596 (-)	ACGTATERD1	572 (+)		1780 (+)		952 (-)		34 (+)		930 (+)		625 (-)	ACGTATERD1	733 (+)		603 (-)
	633 (-)	ARFAT	1440 (-)		572 (+)	AMMORESIIUDCRNIA1	1131 (-)		1430 (+)		1781 (+)		800 (-)	ACGTATERD1	896 (+)		39 (-)		1151 (+)		628 (-)		288 (+)		1975 (-)		1291 (+)		772 (+)	AMYBOX1	392 (-)	AMMORESIIUDCRNIA1	825 (+)		639 (+)		301 (-)	AMYBOX1	676 (+)		774 (+)		1460 (+)		1584 (-)		733 (-)	ACGTATERD1	606 (+)
	725 (-)	ARR1AT	199 (+)		1690 (+)		1748 (-)		1429 (-)		1842 (+)	AMYBOX1	937 (+)		1319 (+)		657 (-)		277 (-)		762 (-)		512 (+)	AMYBOX2	1124 (+)		1860 (+)		38 (-)	AMYBOX2	1818 (-)	AMYBOX1	832 (+)		839 (+)	ACGTABREMOTIFA2OSEM	300 (-)		1205 (+)		869 (+)		152 (-)	ACGTTBOX	1583 (+)	AMMORESIIUDCRNIA1	1665 (-)		897 (+)
ABREOSRAB21	722 (-)		1458 (+)		1982 (+)		1779 (-)	ABRERATCAL	121 (+)		112 (-)		494 (-)		896 (-)		938 (-)		786 (-)		1000 (-)		601 (+)		744 (-)		175 (-)		504 (-)	ANAERO1CONSENSUS	62 (+)	ANAERO1CONSENSUS	237 (+)		1025 (+)	ACGTATERD1	303 (+)		199 (-)		1966 (+)		714 (-)		1583 (-)	ANAERO1CONSENSUS	277 (+)		1762 (+)
ABRERATCAL	556 (+)		1179 (+)		166 (-)	AMYBOX1	554 (+)		718 (+)		976 (-)	AMYBOX2	180 (-)		1319 (-)	ACGTOSGLUB1	37 (+)		813 (-)		1104 (-)		605 (+)	ANAERO1CONSENSUS	698 (+)		485 (-)		714 (-)		1388 (+)		413 (+)		1120 (+)		303 (-)	ANAERO1CONSENSUS	991 (+)		7 (+)		930 (-)	AMYBOX1	1026 (+)		369 (+)		1912 (+)
	633 (+)		510 (+)		572 (-)		1434 (+)		1428 (-)	ARFAT	489 (+)	ANAERO1CONSENSUS	460 (-)	AMYBOX1	1526 (-)	AGATCONSENSUS	977 (-)		1063 (-)		1470 (-)		873 (+)		872 (+)		776 (-)		772 (-)		1392 (+)		853 (-)		572 (-)	AMYBOX2	250 (+)		1107 (-)		251 (+)		1460 (-)		1147 (+)		986 (+)		606 (-)
	555 (-)		720 (+)		1690 (-)	ANAERO1CONSENSUS	21 (+)	ACGTABOX	1008 (+)	ARR1AT	79 (+)		464 (-)	AMYBOX2	443 (+)	AGCBOXNPGLB	1826 (-)		1151 (-)		1483 (-)		1349 (+)		1481 (-)		833 (-)	ACGTCBOX	713 (+)		1888 (+)		967 (-)		639 (-)	ANAERO1CONSENSUS	385 (+)		1594 (-)		874 (+)	AMYBOX1	24 (+)	AMYBOX2	1576 (-)		24 (-)		897 (-)
	632 (-)		856 (+)		1982 (-)		484 (+)		1008 (-)		185 (+)		485 (-)	ANAERO1CONSENSUS	1335 (+)	AMMORESIVDCRNIA1	676 (+)	ACGTTBOX	276 (+)		1784 (-)		1738 (+)	ARR1AT	1872 (+)		1291 (-)		713 (-)	ARR1AT	525 (+)	ANAERO3CONSENSUS	1218 (+)		839 (-)		1668 (+)	ARR1AT	456 (+)		1394 (+)		674 (+)	ANAERO1CONSENSUS	222 (-)	ARR1AT	539 (+)		1762 (-)
ACGTABREMOTIFA2OSEM	557 (+)		550 (+)	AMYBOX1	179 (+)		799 (+)	ACGTATERD1	122 (+)		826 (+)	ANAERO2CONSENSUS	1863 (-)		1596 (+)	AMYBOX1	313 (-)		785 (+)		1812 (-)		1840 (+)		993 (+)		1860 (-)	ACGTTBOX	37 (+)		574 (+)	ARR1AT	772 (+)		1025 (-)		1889 (+)		548 (+)		154 (-)		1006 (+)	ANAERO3CONSENSUS	1097 (+)		830 (+)		1912 (-)
	634 (+)		734 (+)		1294 (+)	ANAERO2CONSENSUS	1302 (+)		719 (+)		1021 (+)	ANAERO3CONSENSUS	275 (-)		1637 (+)	ANAERO1CONSENSUS	44 (+)		276 (-)		1862 (-)		1250 (-)		1156 (+)	AMMORESIVDCRNIA1	401 (+)		37 (-)		581 (+)		909 (+)		1120 (-)		1894 (+)		757 (+)		163 (-)		1051 (+)	ARR1AT	520 (+)		1001 (+)	AMMORESIIUDCRNIA1	1955 (-)
	1851 (+)		996 (+)		991 (-)		1305 (+)		1009 (+)		1415 (+)	ARR1AT	1140 (+)	ARE1	151 (+)		783 (+)		785 (-)	ASF1MOTIFCAMV	864 (+)		1619 (-)		677 (+)	AMYBOX1	506 (+)	AMMORESIIUDCRNIA1	1291 (-)		1188 (+)		1345 (+)	ACGTCBOX	838 (+)		182 (-)		1579 (+)		272 (-)		1842 (+)		644 (+)		1510 (+)	AMYBOX1	1070 (+)
	554 (-)		1539 (+)	ANAERO2CONSENSUS	1196 (+)	ANAERO3CONSENSUS	563 (+)		1430 (+)		210 (+)		1705 (+)	ARFAT	665 (+)		820 (+)	AMYBOX1	648 (-)		1616 (+)	ANAERO3CONSENSUS	585 (+)		156 (+)	ANAERO1CONSENSUS	316 (+)	AMYBOX1	1106 (+)		1343 (+)		1189 (+)		838 (-)		754 (-)		1709 (+)		623 (-)	ANAERO1CONSENSUS	330 (-)		1042 (+)		1600 (+)		1650 (+)
	723 (-)		1597 (+)	ARR1AT	558 (+)		1346 (-)		122 (-)		233 (+)		425 (+)	ARR1AT	943 (+)		1514 (+)		765 (-)	BIHD1OS	1026 (+)	ARR1AT	405 (+)		309 (+)		490 (+)	ANAERO1CONSENSUS	1114 (+)		1991 (+)		921 (+)	ACGTTBOX	638 (+)		1295 (-)		1764 (+)		707 (-)	ANAERO2CONSENSUS	1820 (+)		1464 (+)		902 (+)		12 (-)
ACGTATERD1	257 (+)		63 (-)		1066 (+)	ARFAT	467 (-)		719 (-)		341 (+)		870 (+)		1604 (+)	ARFAT	610 (+)	AMYBOX2	700 (-)		1585 (+)		1695 (+)		809 (+)		519 (+)		1118 (+)		330 (+)		1131 (+)		638 (-)	ARR1AT	61 (+)		1472 (+)		1010 (-)	ARFAT	633 (+)		1593 (+)		1060 (+)	AMYBOX2	1402 (+)
	394 (+)		146 (-)		1333 (+)	ARR1AT	73 (+)		1009 (-)		552 (+)		1284 (+)		70 (+)	ARR1AT	744 (+)	ANAERO1CONSENSUS	368 (+)		1592 (+)		275 (+)		1003 (+)		684 (+)		403 (-)		447 (+)		379 (+)	AMYBOX1	875 (+)		121 (+)		405 (+)		1180 (-)		766 (-)		1615 (+)		1145 (+)		1550 (+)
	506 (+)		921 (-)		1124 (+)		367 (+)		1430 (-)		31 (-)		1691 (+)		384 (+)		1419 (+)		258 (-)		722 (-)		311 (+)		1051 (+)		500 (-)	ANAERO2CONSENSUS	1687 (+)		874 (+)		421 (+)	AMYBOX2	660 (-)		329 (+)		877 (+)		1221 (-)		813 (-)		1055 (+)		1430 (+)	ANAERO1CONSENSUS	1566 (+)
	557 (+)		1011 (-)		457 (+)		1252 (+)	AMYBOX1	948 (-)		628 (-)		1726 (+)		275 (+)		1628 (+)	ARR1AT	440 (+)		960 (-)		1013 (+)		1258 (+)	ARFAT	556 (+)	ARR1AT	266 (+)		1427 (+)		620 (+)	ANAERO1CONSENSUS	362 (-)		370 (+)		1452 (+)		1950 (-)	ARR1AT	462 (+)		1532 (+)		289 (-)		1056 (-)
	634 (+)		1016 (-)		464 (+)		166 (+)	ANAERO1CONSENSUS	1324 (+)		899 (-)		153 (-)		658 (+)		531 (+)		1138 (+)		994 (-)		1814 (+)		1294 (+)		1387 (-)		1221 (+)		180 (-)		1036 (+)		366 (-)		843 (+)		1504 (+)	ASF1MOTIFCAMV	1954 (+)		848 (+)		661 (+)		395 (-)		1203 (-)
	652 (+)		1025 (-)		915 (+)		231 (+)		1329 (+)		1002 (-)		652 (-)		706 (+)		1461 (+)		1157 (+)	BOXIINTPATPB	182 (+)		1949 (+)		1643 (+)		1467 (-)		963 (+)		382 (-)		1434 (+)	ANAERO2CONSENSUS	381 (+)		1691 (+)		104 (-)	BIHD1OS	120 (-)		1068 (+)		206 (+)		791 (-)	ARFAT	1101 (+)
	669 (+)		1079 (-)		926 (+)		1823 (+)		1868 (+)		1026 (-)		776 (-)		864 (+)		12 (+)		1333 (+)		792 (+)		15 (+)		1921 (+)	ARR1AT	570 (+)		71 (+)		780 (-)		439 (-)	ANAERO3CONSENSUS	567 (+)		1919 (+)		448 (-)	BOXIINTPATPB	561 (+)		1150 (+)		438 (+)		932 (-)	ARR1AT	236 (+)
	726 (+)		1097 (-)		953 (+)		1827 (+)		464 (-)		1238 (-)		1146 (-)		935 (+)		1022 (+)		1642 (+)		1243 (+)		1487 (+)		107 (-)		1618 (+)		195 (+)		884 (-)		526 (-)	ARR1AT	335 (+)		1349 (+)		867 (-)		609 (+)		1233 (+)		465 (+)		1156 (-)		431 (+)
	1851 (+)		1162 (-)		1505 (+)		1893 (+)		1056 (-)		1316 (-)		1192 (-)		1533 (+)		1368 (+)		1763 (+)		1308 (+)		231 (-)		801 (-)		1717 (+)		1932 (+)		940 (-)		607 (-)		561 (+)		130 (+)		1045 (-)	BOXLCOREDCPAL	374 (+)		1245 (+)		55 (-)		1323 (-)		439 (+)
	257 (-)		1271 (-)		1509 (+)		87 (-)		1762 (-)	ASF1MOTIFCAMV	1862 (+)		1318 (-)		1823 (+)		56 (-)		722 (+)		635 (-)		331 (-)		1324 (-)		179 (+)		259 (-)	BIHD1OS	802 (+)		639 (-)		633 (+)		153 (+)	ASF1MOTIFCAMV	606 (-)	CAATBOX1	24 (+)		1798 (+)		63 (-)		1351 (-)		964 (+)
	394 (-)		1347 (-)		1693 (+)		397 (-)	ARR1AT	701 (+)	BIHD1OS	126 (+)		1426 (-)		86 (-)		560 (-)		331 (+)	CAATBOX1	104 (+)		517 (-)		1940 (-)		239 (+)		338 (-)		966 (+)		947 (-)		754 (+)		202 (+)		1861 (-)		105 (+)		1992 (+)		271 (-)		1418 (-)		1006 (+)
	506 (-)		1368 (-)		127 (-)		607 (-)		816 (+)		948 (+)		1500 (-)		125 (-)		576 (-)		726 (+)		211 (+)		597 (-)	BIHD1OS	1221 (+)		38 (-)		470 (-)		1090 (+)		1368 (-)		435 (+)		1613 (+)	BIHD1OS	886 (+)		578 (+)		127 (+)		530 (-)	BIHD1OS	122 (+)		1279 (+)
	557 (-)		1399 (-)		522 (-)		625 (-)		1380 (+)		953 (+)		1638 (-)		257 (-)		599 (-)		13 (-)		445 (+)		693 (-)		1372 (-)		62 (-)		738 (-)		862 (-)	BIHD1OS	1855 (+)		826 (+)		213 (+)		916 (+)		1187 (+)		742 (+)		544 (-)		1223 (+)		902 (+)
	634 (-)		1649 (-)		824 (-)		643 (-)		1065 (+)		140 (-)		1673 (-)		673 (-)		623 (-)		84 (-)		452 (+)		923 (-)		1663 (-)		384 (-)		918 (-)	BOXLCOREDCPAL	831 (-)		553 (-)		1942 (+)		920 (+)		370 (-)		198 (-)		1642 (+)		950 (-)		1400 (+)		222 (+)
	652 (-)		1676 (-)		1914 (-)		745 (-)		1145 (+)		509 (-)	ATHB6COREAT	1011 (-)		869 (-)		628 (-)		349 (-)		476 (+)		944 (-)	BOXIINTPATPB	320 (-)		453 (-)		1283 (-)	CAATBOX1	159 (+)	BOXIINTPATPB	217 (+)		272 (+)		1156 (+)		1356 (-)		748 (-)		641 (+)		1153 (-)		1007 (-)		326 (+)
	669 (-)	ASF1MOTIFCAMV	845 (-)		1932 (-)		813 (-)		1836 (+)		1540 (-)	BIHD1OS	592 (+)		958 (-)		993 (-)		606 (-)		541 (+)		1291 (-)		1646 (-)		816 (-)		1391 (-)		377 (+)		867 (-)		762 (+)		1307 (+)		1824 (-)		1202 (-)		219 (-)		1244 (-)		1336 (-)		879 (+)
	726 (-)	BIHD1OS	555 (+)		1964 (-)		873 (-)		641 (+)	BOXIINTPATPB	1553 (+)		1751 (+)		993 (-)		1163 (-)		956 (-)		725 (+)		1435 (-)	BOXLCOREDCPAL	1229 (-)		1148 (-)		1658 (-)		401 (+)		1039 (-)		946 (-)		1962 (+)		1904 (-)	CACTFTPPCA1	827 (+)		410 (-)		1651 (-)	BOXIINTPATPB	458 (+)		883 (+)
	1851 (-)		930 (+)	ASF1MOTIFCAMV	451 (-)		904 (-)		1759 (+)		1476 (-)		1331 (-)		1263 (-)		1347 (-)		1021 (-)		753 (+)		1494 (-)	CAATBOX1	64 (+)		1404 (-)	ASF1MOTIFCAMV	144 (-)		555 (+)		1710 (-)		1007 (-)		512 (-)		1924 (-)		1033 (+)		414 (-)	BIHD1OS	1740 (+)		1676 (-)		1319 (+)
AMYBOX1	1191 (-)		626 (-)		573 (-)		944 (-)		27 (+)	CAATBOX1	722 (+)		1619 (-)		1649 (-)		1952 (-)		1047 (-)		788 (+)		1606 (-)		175 (+)		1426 (-)	BIHD1OS	177 (-)		605 (+)		1764 (-)	ASF1MOTIFCAMV	840 (-)		543 (-)	BOXIINTPATPB	941 (+)		1194 (+)		598 (-)		827 (-)		1782 (-)		1336 (+)
ANAERO1CONSENSUS	1513 (+)		967 (-)	BIHD1OS	1164 (+)		1093 (-)		362 (+)		847 (+)		1868 (-)		1713 (-)	ASF1MOTIFCAMV	229 (-)		1068 (-)		932 (+)		1674 (-)		196 (+)		1491 (-)		365 (-)		702 (+)		1825 (-)	BIHD1OS	537 (+)		570 (-)		1439 (+)		1248 (+)		626 (-)	BOXCPSAS1	73 (+)	BOXLCOREDCPAL	72 (-)		1348 (+)
	1923 (+)	BOXIINTPATPB	1145 (+)		1206 (+)		1424 (-)		532 (+)		928 (+)	BOXIINTPATPB	917 (+)		1717 (-)	BIHD1OS	834 (-)		1289 (-)		1062 (+)		1822 (-)		337 (+)		1809 (-)		1456 (-)		749 (+)	BOXLCOREDCPAL	118 (+)		1028 (+)		896 (-)		219 (-)		1391 (+)		658 (-)	BOXIINTPATPB	887 (+)	CAATBOX1	93 (+)		1608 (+)
	407 (-)		1707 (+)		148 (-)		1473 (-)		548 (+)		1194 (+)	CAATBOX1	77 (+)		1861 (-)	BOXIINTPATPB	877 (+)		1490 (-)		1103 (+)	ASF1MOTIFCAMV	206 (+)		414 (+)	BIHD1OS	1479 (+)		1802 (-)		762 (+)	CAATBOX1	33 (+)		1389 (+)		908 (-)		1384 (-)		54 (+)		1255 (-)		631 (-)		288 (+)		213 (-)
	474 (-)		225 (-)		568 (-)		1725 (-)		1418 (+)		1331 (+)		149 (+)		1909 (-)		1102 (+)		1539 (-)		1345 (+)	BIHD1OS	375 (-)		457 (+)		1486 (+)	BOXIINTPATPB	65 (+)		865 (+)		53 (+)		1375 (-)		925 (-)	CAATBOX1	77 (+)		656 (+)		1475 (-)	BOXLCOREDCPAL	1911 (+)		434 (+)		407 (-)
	674 (-)		578 (-)		1086 (-)		1807 (-)		212 (-)		1698 (+)		413 (+)	BIHD1OS	503 (+)		1477 (+)		1565 (-)		1482 (+)		448 (-)		625 (+)		1575 (+)	BOXLCOREDCPAL	79 (+)		1093 (+)		137 (+)	BOXIINTPATPB	1136 (-)		1498 (-)		417 (+)		1351 (+)		1498 (-)		1969 (+)		454 (+)		420 (-)
	1217 (-)	BOXLCOREDCPAL	902 (+)	BOXIINTPATPB	1450 (+)		1844 (-)		333 (-)		212 (-)		557 (+)	BOXIINTPATPB	778 (+)		842 (-)		1661 (-)		1494 (+)	BOXIINTPATPB	939 (+)		632 (+)		416 (-)	CAATBOX1	6 (+)		1099 (+)		145 (+)	CAATBOX1	104 (+)		1556 (-)		821 (+)		14 (-)		1523 (-)		677 (-)		823 (+)		537 (-)
ARFAT	1914 (-)		32 (-)		1436 (-)		1990 (-)		388 (-)		550 (-)		595 (+)		1000 (+)		1049 (-)		1795 (-)		1568 (+)		1746 (+)		686 (+)		1417 (-)		101 (+)		1193 (+)		384 (+)		410 (+)		1877 (-)		985 (+)		212 (-)		1553 (-)	CAATBOX1	59 (+)		918 (+)		774 (-)
ARR1AT	94 (+)	CAATBOX1	101 (+)	BOXIIPCCHS	1982 (+)		1994 (-)		1014 (-)		554 (-)		685 (+)		1123 (+)		1222 (-)		1867 (-)		1575 (+)		1917 (+)		816 (+)		1677 (-)		160 (+)		1320 (+)		742 (+)		843 (+)		1944 (-)		1062 (+)		287 (-)	ATHB1ATCONSENSUS	1442 (+)		389 (+)		1155 (+)		1835 (-)
	623 (+)		210 (+)	CAATBOX1	43 (+)	ASF1MOTIFCAMV	1317 (+)		1080 (-)		809 (-)		855 (+)		1214 (+)		1913 (-)		1886 (-)		1582 (+)	CAATBOX1	12 (+)		928 (+)	BOXIINTPATPB	367 (-)		561 (+)		1645 (+)		1000 (+)		1103 (+)	BIHD1OS	789 (+)		1336 (+)		304 (-)		1442 (-)		413 (+)		1327 (+)	ASF1MOTIFCAMV	1736 (+)
	1313 (+)		241 (+)		314 (+)	BIHD1OS	492 (-)		1485 (-)		1480 (-)		1165 (+)		962 (-)	BOXLCOREDCPAL	1810 (+)		1957 (-)		65 (-)		20 (+)		971 (+)		1529 (-)		600 (+)		1679 (+)		1153 (+)		1115 (+)		1518 (+)		1553 (+)		349 (-)	ATHB5ATCORE	1442 (+)		462 (+)		1407 (+)		1910 (+)
	1469 (+)		256 (+)		454 (+)	BOXIINTPATPB	83 (+)		1732 (-)		1498 (-)		1546 (+)		1916 (-)	CAATBOX1	26 (+)	ASF1MOTIFCAMV	588 (+)		178 (-)		230 (+)		1181 (+)	CAATBOX1	212 (+)		613 (+)		1828 (+)		1329 (+)		1986 (+)		1653 (+)		1574 (+)		453 (-)		1442 (-)		479 (+)		5 (-)		282 (-)
	662 (+)		629 (+)		521 (+)		520 (+)		1979 (-)		1732 (-)		66 (-)	CAATBOX1	222 (+)		86 (+)		1064 (-)		257 (-)		596 (+)		1224 (+)		533 (+)		737 (+)		2 (-)		1669 (+)		226 (-)		1233 (-)		1847 (+)		487 (-)	BIHD1OS	442 (+)		830 (+)		242 (-)	ATHB6COREAT	1437 (+)
	942 (+)		714 (+)		678 (+)		1063 (+)	ASF1MOTIFCAMV	615 (-)		1737 (-)		210 (-)		282 (+)		120 (+)	BIHD1OS	220 (+)		302 (-)		692 (+)		1660 (+)		722 (+)		1069 (+)		34 (-)		1707 (+)		355 (-)	BOXIINTPATPB	446 (-)		1879 (+)		536 (-)		708 (+)		1156 (+)		248 (-)	BIHD1OS	28 (+)
	1140 (+)		848 (+)		770 (+)		1760 (-)	BIHD1OS	515 (+)		1801 (-)		427 (-)		453 (+)		273 (+)		264 (+)		588 (-)		748 (+)		1715 (+)		751 (+)		1103 (+)		332 (-)		377 (-)		401 (-)		454 (-)		268 (-)		614 (-)		912 (+)		1344 (+)		305 (-)		67 (+)
	1450 (+)		1010 (+)		967 (+)	CAATBOX1	17 (+)		656 (+)	CACTFTPPCA1	1613 (+)		441 (-)		512 (+)		284 (+)		981 (+)		675 (-)		797 (+)		1819 (+)		883 (+)		1595 (+)		576 (-)		419 (-)		437 (-)		695 (-)		561 (-)		663 (-)		1719 (+)		1349 (+)		541 (-)		414 (+)
	11 (-)		1015 (+)		1002 (+)		226 (+)		892 (+)		1962 (+)		663 (-)		599 (+)		327 (+)		1476 (+)		797 (-)		861 (+)		1943 (+)		1320 (+)		1774 (+)		607 (-)		449 (-)		607 (-)		1172 (-)		759 (-)		779 (-)		1978 (+)		1367 (+)		904 (-)		968 (+)
	247 (-)		1346 (+)		1014 (+)		396 (+)		1411 (+)		1268 (+)		1016 (-)		672 (+)		615 (+)	BOXIINTPATPB	1204 (+)		958 (-)		1075 (+)		158 (-)		1371 (+)		197 (-)		711 (-)		488 (-)		756 (-)		1178 (-)		827 (-)		855 (-)		983 (-)		1674 (+)		1003 (-)		1323 (+)
	350 (-)		1371 (+)		1167 (+)		422 (+)		881 (-)		103 (-)		1434 (-)		796 (+)		622 (+)		1365 (+)		966 (-)		1238 (+)		237 (-)		1403 (+)		222 (-)		745 (-)		568 (-)		764 (-)	BOXLCOREDCPAL	136 (-)		1211 (-)		863 (-)		1307 (-)		1786 (+)		1432 (-)		1930 (+)
	868 (-)		1624 (+)		1406 (+)		442 (+)		989 (-)		145 (-)		1693 (-)		902 (+)		697 (+)		1028 (-)		976 (-)		1281 (+)		508 (-)		1808 (+)		377 (-)		909 (-)		613 (-)		828 (-)	CAATBOX1	475 (+)		1222 (-)		943 (-)		1850 (-)		1918 (+)		1512 (-)		1774 (-)
	1181 (-)		1652 (+)		1610 (+)		624 (+)		1299 (-)		168 (-)		1743 (-)		1328 (+)		804 (+)	CAATBOX1	19 (+)		1013 (-)		1328 (+)		544 (-)		1905 (+)		540 (-)		1150 (-)		871 (-)		1171 (-)		511 (+)		1354 (-)		983 (-)	BOXLCOREDCPAL	1658 (+)		204 (-)		1587 (-)	BOXCPSAS1	1921 (+)
	1408 (-)		6 (-)		1963 (+)		816 (+)		1433 (-)		369 (-)	CACTFTPPCA1	633 (+)		1697 (+)		1074 (+)		25 (+)		1175 (-)		1458 (+)		645 (-)		205 (-)		1188 (-)		1322 (-)		1082 (-)		1189 (-)		569 (+)		1462 (-)		1088 (-)		871 (-)		325 (-)	CACTFTPPCA1	127 (+)	BOXIINTPATPB	528 (+)
	1412 (-)		79 (-)		34 (-)		939 (+)	BOXCPSAS1	1501 (-)		624 (-)		1028 (+)		1716 (+)		1175 (+)		115 (+)		1225 (-)		1590 (+)		679 (-)		214 (-)		1263 (-)		1429 (-)		1160 (-)		1195 (-)		719 (+)		1502 (-)	CAREOSREP1	953 (-)	CAATBOX1	88 (+)		382 (-)		273 (+)		1178 (+)
	1802 (-)		122 (-)		724 (-)		970 (+)	BOXIINTPATPB	580 (+)		638 (-)		1463 (+)		1739 (+)		1336 (+)		151 (+)		1296 (-)		204 (-)		704 (-)		580 (-)		1506 (-)		1471 (-)		1347 (-)		1251 (-)		938 (+)		1651 (-)	CARGCW8GAT	308 (+)		106 (+)		436 (-)		292 (+)		1785 (+)
	1919 (-)		127 (-)		911 (-)		1217 (+)		181 (-)		673 (-)		1877 (+)		1786 (+)		1467 (+)		162 (+)		1459 (-)		222 (-)		1005 (-)		810 (-)	CACTFTPPCA1	328 (+)		1814 (-)		1411 (-)	CACTFTPPCA1	145 (+)		1354 (+)		1790 (-)		847 (+)		209 (+)		440 (-)		319 (+)		296 (-)
ASF1MOTIFCAMV	1849 (+)		377 (-)		917 (-)		1806 (+)		306 (-)		906 (-)		5 (+)		1986 (+)		1937 (+)		267 (+)		1670 (-)		430 (-)		1081 (-)		1169 (-)		482 (+)		1824 (-)		1416 (-)		1014 (+)		1400 (+)		1899 (-)		1939 (+)		218 (+)		553 (-)		496 (+)	BOXIIPCCHS	1762 (+)
	258 (-)		475 (-)		924 (-)		1810 (+)		1029 (-)		1114 (-)		227 (+)		55 (-)		1970 (+)		605 (+)		1801 (-)		1063 (-)		1226 (-)		1611 (-)		1008 (+)	CACTFTPPCA1	1202 (+)		1853 (-)		1378 (+)		1631 (+)		1908 (-)		308 (-)		413 (+)		704 (-)		812 (+)	CAATBOX1	473 (+)
AUXRETGA2GMGH3	1849 (+)		492 (-)		1322 (-)		1843 (+)	BP5OSWX	120 (+)		1122 (-)		454 (+)		72 (-)		14 (-)		609 (+)		1922 (-)		1077 (-)		1256 (-)	CACTFTPPCA1	41 (+)		1654 (+)		1239 (+)	CACTFTPPCA1	651 (+)		1383 (+)		63 (-)	CACTFTPPCA1	191 (+)		847 (-)		589 (+)		1595 (-)		1010 (+)		637 (+)
BIHD1OS	182 (+)		507 (-)		1503 (-)		1852 (+)	CAATBOX1	332 (+)		1565 (-)		533 (+)		186 (-)		127 (-)		887 (+)		1926 (-)		1095 (-)		1378 (-)		541 (+)		1940 (+)		1753 (+)		758 (+)		45 (+)		123 (-)		333 (+)		1939 (-)		629 (+)		1847 (-)		1016 (+)		692 (+)
	1168 (+)		722 (-)		1507 (-)		1871 (+)		518 (+)		1619 (-)		785 (+)		273 (-)		247 (-)		1046 (+)		1942 (-)		1275 (-)		1563 (-)		552 (+)		187 (+)		1809 (+)		782 (+)		212 (+)		845 (-)		725 (+)	CCA1ATLHCB1	223 (-)		693 (+)	CACGTGMOTIF	624 (+)		1123 (+)		872 (+)
	269 (-)		736 (-)		1511 (-)		1993 (+)		635 (+)		1860 (-)		1041 (+)		311 (-)		467 (-)		1067 (+)	CACTFTPPCA1	377 (+)		1386 (-)		1641 (-)		1382 (+)		318 (+)		461 (+)		1463 (+)		600 (+)		868 (-)		1671 (+)	CCAATBOX1	104 (+)		698 (+)		624 (-)		1724 (+)		1298 (+)
	1699 (-)		745 (-)		1620 (-)		136 (-)		659 (+)		1970 (-)		1578 (+)		349 (-)		498 (-)		1117 (+)		578 (+)		1439 (-)		1779 (-)		1462 (+)		392 (+)		506 (+)		1642 (+)		1160 (+)		1288 (-)		112 (+)		1186 (+)		770 (+)	CACTFTPPCA1	77 (+)		1909 (+)		1328 (+)
BOXIINTPATPB	1177 (+)		767 (-)		1663 (-)		281 (-)		761 (+)	CAREOSREP1	431 (-)		137 (-)		381 (-)		589 (-)		1447 (+)		1680 (+)		1899 (-)		1874 (-)		57 (+)		704 (+)		674 (+)		331 (+)		235 (-)		1305 (-)		1050 (+)		748 (-)		808 (+)		332 (+)		179 (+)		1437 (+)
BOXIIPCCHS	1851 (+)		994 (-)		1699 (-)		292 (-)		1076 (+)		1713 (-)		187 (-)		589 (-)		608 (-)		1509 (+)		236 (+)	CACTFTPPCA1	144 (+)	CACTFTPPCA1	23 (+)		89 (+)		1370 (+)		735 (+)		391 (+)		626 (-)		1442 (-)		1324 (+)		1202 (-)		858 (+)		470 (+)		196 (+)		1825 (+)
	723 (-)		1460 (-)		1880 (-)		369 (-)		1135 (+)	CARGCW8GAT	361 (+)		274 (-)		825 (-)		699 (-)		1564 (+)		878 (+)		443 (+)		152 (+)		735 (+)		1374 (+)		993 (+)		425 (+)		691 (-)		1542 (-)		276 (-)	CIACADIANLELHC	143 (+)		1273 (+)		1089 (+)		299 (+)		26 (-)
CAATBOX1	158 (+)		1690 (-)	CACTFTPPCA1	212 (+)		504 (-)		159 (-)		694 (+)		332 (-)		862 (-)		808 (-)		1568 (+)		884 (+)		453 (+)		207 (+)		769 (+)		1405 (+)		1075 (+)		429 (+)		697 (-)		1607 (-)		279 (-)		152 (+)		1442 (+)		1101 (+)		382 (+)		65 (-)
	168 (+)		1713 (-)		392 (+)		537 (-)		208 (-)		361 (-)		449 (-)		906 (-)		1119 (-)		1615 (+)		1523 (+)		580 (+)		305 (+)		869 (+)		1809 (+)		1133 (+)		746 (+)		822 (-)		1960 (-)		309 (-)		252 (-)		1611 (+)		1508 (+)		515 (+)		238 (-)
	514 (+)		1796 (-)		749 (+)		630 (-)		315 (-)		694 (-)		527 (-)		933 (-)		1313 (-)		1704 (+)		1526 (+)		1468 (+)		351 (+)		981 (+)		1857 (+)		1268 (+)		963 (+)		1182 (-)	CACGTGMOTIF	302 (+)		341 (-)	CPBCSPOR	39 (+)		1630 (+)		1727 (+)		645 (+)		441 (-)
	765 (+)		1921 (-)		1209 (+)		749 (-)		364 (-)	CCAATBOX1	721 (+)		629 (-)		1670 (-)		1388 (-)		1850 (+)		1529 (+)		1872 (+)		434 (+)		1410 (+)		202 (-)		1962 (+)		1172 (+)		1218 (-)		302 (-)		384 (-)	CTRMCAMV35S	1229 (+)		1855 (+)		1896 (+)		699 (+)		482 (-)
	1111 (+)		1949 (-)		1584 (+)		1254 (-)		693 (-)		1801 (-)		751 (-)	CACTFTPPCA1	12 (+)		1454 (-)		1938 (+)		1532 (+)		477 (+)		444 (+)		1976 (+)		211 (-)		164 (-)		1266 (+)		1229 (-)	CACTFTPPCA1	355 (+)		402 (-)		1231 (+)		1879 (+)		91 (+)		738 (+)		639 (-)
	1260 (+)		1957 (-)		1973 (+)		1456 (-)		710 (-)	CIACADIANLELHC	564 (+)		1442 (-)		1347 (+)		1630 (-)		1956 (+)		1851 (+)		646 (+)		1043 (+)		87 (-)		236 (-)		272 (-)		1476 (+)	CCA1ATLHCB1	335 (-)		364 (+)		464 (-)	CURECORECR	305 (+)		1889 (+)		515 (+)		743 (+)		659 (-)
	1407 (+)	CACTFTPPCA1	59 (+)		88 (+)		1589 (-)		849 (-)		622 (+)		1494 (-)		1663 (+)		1823 (-)		218 (-)		1858 (+)		769 (+)		1972 (+)		118 (-)		347 (-)		339 (-)		1606 (+)	CCAATBOX1	1102 (+)		379 (+)		712 (-)		783 (+)		1957 (+)		812 (+)		1092 (+)		713 (-)
	1411 (+)		66 (+)		288 (+)		1659 (-)		942 (-)		1232 (+)		1505 (-)		1751 (+)	CACTFTPPCA1	80 (+)		395 (-)		296 (-)		854 (+)		226 (+)		167 (-)		382 (-)		386 (-)		1803 (+)		1114 (+)		1550 (+)		902 (-)		305 (-)		84 (-)		1002 (+)		1381 (+)		881 (-)
	1903 (+)		1055 (+)		401 (+)		1821 (-)		1147 (-)		211 (-)		1978 (-)		335 (+)		181 (+)		442 (-)		401 (-)		913 (+)		231 (+)		230 (-)		429 (-)		481 (-)		1908 (+)		756 (-)		188 (+)		1032 (-)		783 (-)		173 (-)		1284 (+)		1808 (+)		904 (-)
	1918 (+)		1157 (+)		621 (+)		1825 (-)		1297 (-)		827 (-)	CANBNNAPA	728 (-)		730 (+)		232 (+)		514 (-)		409 (-)		1138 (+)		473 (+)		345 (-)		1151 (-)		486 (-)		97 (-)		764 (-)		558 (+)		1125 (-)	DOFCOREZM	68 (+)		566 (-)		1536 (+)		69 (-)		966 (-)
	1938 (+)		1201 (+)		799 (+)	CACTFTPPCA1	214 (+)		1838 (-)	CPBCSPOR	438 (-)	CARGCW8GAT	787 (+)		735 (+)		776 (+)		724 (-)		426 (-)		1150 (+)		1167 (+)		621 (-)		1173 (-)		565 (-)		166 (-)		1189 (-)		594 (+)		1143 (-)		73 (+)		631 (-)		1539 (+)		175 (-)		1020 (-)
	1945 (+)		1301 (+)		1402 (+)		545 (+)	CACGTGMOTIF	1429 (+)	CURECORECR	224 (+)		1097 (+)		839 (+)		301 (+)		728 (-)		492 (-)		1153 (+)		1243 (+)		650 (-)		1210 (-)		589 (-)		363 (-)	CEREGLUBOX3PSLEGA	1212 (+)		710 (+)		1444 (-)		92 (+)		704 (-)		1809 (+)		363 (-)		1047 (-)
	138 (-)		1757 (+)		1517 (+)		1125 (+)		1429 (-)		358 (+)		787 (-)		1096 (+)		379 (+)		799 (-)		711 (-)		1159 (+)		1488 (+)		659 (-)		1214 (-)		928 (-)		370 (-)	CGACGOSAMY3	1121 (-)		832 (+)		1613 (-)		124 (+)		744 (-)		89 (-)		376 (-)		1065 (-)
	170 (-)		216 (+)		1642 (+)		699 (+)	CACTFTPPCA1	200 (+)		619 (+)		1097 (-)		1612 (+)		570 (+)		985 (-)		720 (-)		1345 (+)		1544 (+)		704 (-)		1341 (-)		937 (-)		465 (-)	CIACADIANLELHC	1103 (+)		1617 (+)		1619 (-)		136 (+)		843 (-)		110 (-)		387 (-)		1077 (-)
	356 (-)		598 (+)		1654 (+)		703 (+)		336 (+)		1123 (+)	CATATGGMSAUR	1262 (+)		19 (-)		714 (+)		1524 (-)		947 (-)		1719 (+)		1750 (+)		1253 (-)		1346 (-)		1243 (-)		557 (-)	CPBCSPOR	787 (+)		1767 (+)		1625 (-)		174 (+)		1294 (-)		157 (-)		536 (-)		1262 (-)
	1132 (-)		751 (+)		65 (-)		774 (+)		393 (+)		224 (-)		1262 (-)		83 (-)		839 (+)		1916 (-)		986 (-)		93 (-)		247 (-)		1357 (-)		1365 (-)		1425 (-)		796 (-)	CTRMCAMV35S	1396 (+)		37 (-)		1632 (-)		210 (+)		1320 (-)		308 (-)		575 (-)		1281 (-)
	1142 (-)		838 (+)		152 (-)		885 (+)		739 (+)		358 (-)	CCAATBOX1	1164 (+)		99 (-)		1013 (+)	CACTFTPPCA1	472 (+)		1358 (-)		96 (-)		427 (-)		1521 (-)		1623 (-)		1518 (-)		1022 (-)		1398 (+)		104 (-)		1638 (-)		221 (+)		1327 (-)		431 (-)		754 (-)		1321 (-)
	1471 (-)		880 (+)		238 (-)		1757 (+)		994 (+)		619 (-)		1693 (-)		105 (-)		1063 (+)		1376 (+)		1434 (-)		99 (-)		513 (-)		1628 (-)		1683 (-)		1533 (-)		1295 (-)		1400 (+)		1434 (-)		1644 (-)		298 (+)		1339 (-)		605 (-)		893 (-)		1338 (-)
CACGTGMOTIF	556 (+)		1313 (+)		268 (-)		129 (-)		1041 (+)		1123 (-)	CEREGLUBOX1PSLEGA	933 (-)		151 (-)		255 (-)		1627 (+)		1789 (-)		248 (-)		733 (-)		1636 (-)		1697 (-)		1894 (-)		1384 (-)		1402 (+)		1448 (-)		1917 (-)		314 (+)		1447 (-)		919 (-)		1298 (-)		1705 (-)
	633 (+)		1576 (+)		546 (-)		191 (-)		1088 (+)	DOFCOREZM	6 (+)	CGACGOSAMY3	798 (+)		303 (-)		258 (-)		54 (+)		1977 (-)		253 (-)		752 (-)		1714 (-)		1719 (-)		1899 (-)		1493 (-)		1404 (+)		1470 (-)	CANBNNAPA	1104 (-)		438 (+)		1836 (-)		942 (-)		1392 (-)		1745 (-)
	556 (-)		1807 (+)		851 (-)		407 (-)		1168 (+)		101 (+)	CIACADIANLELHC	1667 (+)		320 (-)		693 (-)		678 (+)	CANBNNAPA	1289 (-)		303 (-)		793 (-)		1827 (-)	CAREOSREP1	173 (-)	CAREOSREP1	1771 (-)		1695 (-)		1406 (+)		1474 (-)	CAREOSREP1	1484 (+)		451 (+)		1848 (-)		998 (-)		1537 (-)		1876 (-)
	633 (-)		1860 (+)		864 (-)		586 (-)		1527 (+)		153 (+)	CPBCSPOR	1043 (-)		365 (-)		1109 (-)		741 (+)	CAREOSREP1	1415 (-)		337 (-)		862 (-)	CANBNNAPA	705 (-)	CARGCW8GAT	1500 (+)	CARGCW8GAT	129 (+)	CANBNNAPA	1453 (+)		1408 (+)		1525 (-)		485 (-)		458 (+)	CACTFTPPCA1	305 (+)		1607 (-)		1698 (-)		1905 (-)
CACTFTPPCA1	272 (+)		1967 (+)		1121 (-)		654 (-)		1606 (+)		166 (+)	CURECORECR	4 (+)		424 (-)		1170 (-)		790 (+)	CCAATBOX1	451 (+)		395 (-)		1009 (-)	CARGCW8GAT	65 (+)		1500 (-)		343 (+)		1398 (-)		1410 (+)		1651 (-)		907 (-)		645 (+)		915 (+)		1645 (-)		1707 (-)	CACGTGMOTIF	605 (+)
	1716 (+)		353 (-)		1129 (-)		690 (-)		1617 (+)		228 (+)		138 (+)		491 (-)		1215 (-)		864 (+)		787 (+)		475 (-)		1215 (-)		804 (+)	CCAATBOX1	560 (+)		473 (+)	CAREOSREP1	578 (+)		1412 (+)		1908 (-)	CARGATCONSENSUS	1269 (+)		681 (+)		1032 (+)		1776 (-)	CAREOSREP1	556 (+)		605 (-)
	1930 (+)		369 (-)		1154 (-)		739 (-)		1735 (+)		334 (+)		226 (+)		546 (-)		1282 (-)		998 (+)		931 (+)		710 (-)		1345 (-)		1245 (+)		1068 (+)		1793 (+)		1184 (+)		1414 (+)	CARGCW8GAT	768 (+)		1512 (+)		814 (+)		1127 (+)		1793 (-)		1110 (+)	CACTFTPPCA1	57 (+)
	499 (+)		684 (-)		1329 (-)		883 (-)		1811 (+)		448 (+)		630 (+)		692 (-)		1645 (-)		1035 (+)		1481 (+)		767 (-)		1423 (-)		65 (-)		377 (-)		1924 (+)	CCA1ATLHCB1	1345 (-)		1416 (+)		1367 (+)		1269 (-)		836 (+)		1466 (+)		1949 (-)		1913 (+)		806 (+)
	758 (+)		806 (-)		1524 (-)		908 (-)		1945 (+)		464 (+)		877 (+)		728 (-)		1756 (-)		1078 (+)		1567 (+)		833 (-)		1687 (-)		804 (-)		540 (-)		129 (-)	CCAATBOX1	1152 (+)		1418 (+)		768 (-)		1512 (-)		853 (+)		1744 (+)	CANBNNAPA	1195 (+)	CARGCW8GAT	846 (+)		1605 (+)
	929 (+)		812 (-)		1530 (-)		1053 (-)		140 (+)		636 (+)		1076 (+)		802 (-)		1761 (-)		1084 (+)		1574 (+)		988 (-)		1691 (-)		1245 (-)	CGACGOSAMY3	712 (+)		343 (-)		1082 (-)		1420 (+)		1367 (-)	CARGCW8GAT	62 (+)		895 (+)		161 (+)		1442 (+)		846 (-)		1810 (+)
	1149 (+)		1113 (-)		1537 (-)		1079 (-)		339 (+)		783 (+)		4 (-)		857 (-)	CANBNNAPA	811 (-)		1193 (+)		797 (-)		1069 (-)		1934 (-)	CCA1ATLHCB1	1401 (+)		715 (-)		473 (-)	CEREGLUBOX3PSLEGA	652 (-)		1422 (+)	CATATGGMSAUR	415 (+)		821 (+)		900 (+)		235 (+)		606 (-)	CCA1ATLHCB1	1510 (-)		1977 (+)
	1165 (+)		1329 (-)		1648 (-)		1144 (-)		479 (+)		904 (+)		138 (-)		1100 (-)	CAREOSREP1	359 (+)		1395 (+)		1296 (-)		1116 (-)		1981 (-)		1806 (+)	CIACADIANLELHC	473 (+)		1793 (-)	CPBCSPOR	1617 (-)		1424 (+)		415 (-)		1701 (+)		907 (+)		317 (+)	CARGATCONSENSUS	1180 (+)	CCAATBOX1	453 (+)		138 (+)
	86 (-)		1514 (-)		1804 (-)		1345 (-)		488 (+)		1120 (+)		226 (-)		1225 (-)	CARGATCONSENSUS	979 (+)		1464 (+)		1801 (-)		1529 (-)		1988 (-)	CCAATBOX1	211 (+)	CPBCSPOR	507 (+)		1924 (-)	CURECORECR	256 (+)		1426 (+)	CBFHV	1761 (+)		62 (-)		914 (+)		402 (+)		1394 (+)		1326 (+)		147 (+)
	128 (-)		1570 (-)		1810 (-)		1352 (-)		664 (+)		1189 (+)		630 (-)		1360 (-)		979 (-)		1754 (+)		1926 (-)		1533 (-)	CAREOSREP1	1024 (+)		1319 (+)	CTRMCAMV35S	1660 (+)	CATATGGMSAUR	1914 (+)		1171 (+)		1428 (+)		1761 (-)		821 (-)		923 (+)		748 (+)		1180 (-)		904 (-)		938 (+)
	180 (-)		1744 (-)	CAREOSREP1	1846 (-)		1884 (-)		684 (+)		1558 (+)		877 (-)		1414 (-)	CARGCW8GAT	602 (+)		1853 (+)	CGACGOSAMY3	1646 (-)		1575 (-)		91 (-)	CIACADIANLELHC	1420 (+)		640 (-)		1914 (-)		256 (-)		1430 (+)	CCA1ATLHCB1	370 (-)		1701 (-)		937 (+)		757 (+)		1394 (-)	CIACADIANLELHC	831 (-)		1369 (+)
	598 (-)		1916 (-)	CARGCW8GAT	1167 (+)		1924 (-)		793 (+)		1757 (+)		1076 (-)		1436 (-)		1032 (+)		69 (-)	CIACADIANLELHC	78 (+)		1578 (-)	CARGCW8GAT	384 (+)		1489 (+)		642 (-)	CCAATBOX1	400 (+)		1171 (-)		1432 (+)		1919 (-)	CBFHV	1261 (+)		1059 (+)		1048 (+)	CARGCW8GAT	389 (+)		898 (-)		232 (-)
	620 (-)	CAREOSREP1	1213 (+)		1946 (+)	CAREOSREP1	994 (+)		824 (+)		1945 (+)	DOFCOREZM	43 (+)		1849 (-)		1113 (+)		111 (-)		91 (-)		1668 (-)		1557 (+)	CPBCSPOR	104 (+)		644 (-)		1098 (+)	DOFCOREZM	186 (+)		1434 (+)	CCAATBOX1	474 (+)	CCAATBOX1	1552 (+)		1066 (+)		1084 (+)		479 (+)		1511 (-)		276 (-)
	888 (-)		478 (-)		1167 (-)		1028 (+)		834 (+)		1957 (+)		203 (+)		1955 (-)		1301 (+)		251 (-)	DOFCOREZM	14 (+)		1729 (-)		1720 (+)	CURECORECR	88 (+)		646 (-)	CGACGOSAMY3	661 (-)		230 (+)		1436 (+)		568 (+)		759 (-)		1074 (+)		1100 (+)		1635 (+)	CPBCSPOR	1243 (+)		663 (-)
	971 (-)	CARGCW8GAT	10 (+)		1946 (-)		1313 (-)		875 (+)		1968 (+)		370 (+)	CARGCW8GAT	1275 (+)		602 (-)		308 (-)		287 (+)		1765 (-)		384 (-)		1629 (+)		648 (-)	CIACADIANLELHC	448 (-)		244 (+)		1438 (+)		718 (+)		1790 (-)		1081 (+)		1366 (+)		1763 (+)		1616 (+)		688 (-)
	1003 (-)		10 (-)	CBFHV	825 (+)		1378 (-)		1022 (+)		72 (-)		380 (+)		1402 (+)		1032 (-)		732 (-)		399 (+)		1940 (-)		1557 (-)		88 (-)		650 (-)	CPBCSPOR	901 (+)		311 (+)		1440 (+)		123 (-)		1899 (-)		1086 (+)		1599 (+)		1928 (+)	CTRMCAMV35S	1814 (+)		923 (-)
	1025 (-)	CATATGGMSAUR	1985 (+)	CCAATBOX1	677 (+)	CARGCW8GAT	1071 (+)		1643 (+)		121 (-)		397 (+)		1753 (+)		1113 (-)		857 (-)		462 (+)	CANBNNAPA	1247 (-)		1720 (-)		1629 (-)	CURECORECR	852 (+)		1015 (+)		317 (+)		1442 (+)		868 (-)	CGACGOSAMY3	1263 (+)		1403 (+)		1622 (+)		389 (-)		1541 (-)		944 (-)
	1033 (-)		1985 (-)		1511 (-)		1071 (-)		1650 (+)		351 (-)		473 (+)		1275 (-)		1301 (-)		931 (-)		471 (+)	CARGCW8GAT	353 (+)	CCAATBOX1	336 (+)	DOFCOREZM	14 (+)		1030 (+)		737 (-)		337 (+)		1444 (+)	CGACGOSAMY3	1836 (-)		1308 (+)		1419 (+)		179 (-)		479 (-)		1543 (-)		1259 (-)
	1155 (-)	CBFHV	1177 (-)		1880 (-)	CBFHV	1709 (+)		1657 (+)		408 (-)		550 (+)		1402 (-)	CATATGGMSAUR	998 (+)		1101 (-)		490 (+)		759 (+)		685 (+)		343 (+)		1140 (+)	CURECORECR	734 (+)		354 (+)		1446 (+)		1839 (-)	CIACADIANLELHC	994 (+)		64 (-)		639 (-)		1635 (-)	CURECORECR	191 (+)		1484 (-)
	1173 (-)	CCAATBOX1	255 (+)	CGCGBOXAT	249 (+)	CCA1ATLHCB1	1252 (-)		1664 (+)		472 (-)		564 (+)		1753 (-)		998 (-)		1237 (-)		718 (+)		1470 (+)		815 (+)		464 (+)		1614 (+)		1261 (+)		403 (+)		1448 (+)	CGCGBOXAT	1781 (+)		1016 (+)		233 (-)		726 (-)		1763 (-)		994 (+)		1494 (-)
	1425 (-)		1014 (+)		249 (-)	CCAATBOX1	292 (-)		1667 (+)		495 (-)		587 (+)	CARGNCAT	1274 (+)	CCAATBOX1	85 (+)		1299 (-)		766 (+)		1721 (+)		679 (-)		568 (+)		852 (-)		1676 (+)		463 (+)		1450 (+)		1781 (-)		1291 (-)		257 (-)		837 (-)		1928 (-)		1091 (+)		1543 (-)
	1569 (-)		492 (-)	CIACADIANLELHC	254 (-)		504 (-)		1670 (+)		531 (-)		627 (+)		1274 (-)		1936 (+)		1302 (-)		918 (+)		1828 (+)		1081 (-)		595 (+)		1030 (-)		1895 (+)		660 (+)		1452 (+)	CIACADIANLELHC	131 (-)	CPBCSPOR	285 (+)		395 (-)		966 (-)	CCAATBOX1	58 (+)		1312 (+)		1684 (-)
	1622 (-)		507 (-)		329 (-)		537 (-)		1673 (+)		590 (-)		793 (+)	CATATGGMSAUR	394 (+)		1969 (+)		1323 (-)		941 (+)		353 (-)		1226 (-)		657 (+)		1140 (-)		734 (-)		675 (+)		1454 (+)	CMSRE1IBSPOA	392 (+)		524 (+)		445 (-)		1364 (-)		1673 (+)		191 (-)		1741 (-)
	1752 (-)		722 (-)	CPBCSPOR	1519 (-)		1589 (-)		1677 (+)		615 (-)		822 (+)		394 (-)		14 (-)		1348 (-)		945 (+)		759 (-)		1874 (-)		746 (+)		1614 (-)		1261 (-)		681 (+)		1456 (+)	CRTDREHVCBF2	1761 (+)		1780 (+)		658 (-)		1431 (-)		1917 (+)		994 (-)		1754 (-)
	1786 (-)		1949 (-)	CURECORECR	620 (+)		1659 (-)		1695 (+)		668 (-)		828 (+)	CBFHV	1705 (-)		589 (-)		1480 (-)		1032 (+)		1470 (-)	CEREGLUBOX2PSLEGA	1059 (+)		1212 (+)	DOFCOREZM	87 (+)		1676 (-)		732 (+)		1458 (+)		1761 (-)		495 (-)		1027 (-)		1507 (-)	CGACGOSAMY3	1654 (-)		1091 (-)	CAREOSREP1	913 (-)
CANBNNAPA	1926 (+)	CEREGLUBOX2PSLEGA	1115 (+)		920 (+)	CELLCYCLESC	1545 (+)		25 (-)		884 (-)		833 (+)	CCAATBOX1	511 (+)		1823 (-)		1495 (-)		1037 (+)		1721 (-)	CIACADIANLELHC	14 (+)		1218 (+)		124 (+)		1895 (-)		794 (+)		1460 (+)	CTRMCAMV35S	1580 (-)		1961 (-)		1099 (-)		1997 (-)	CIACADIANLELHC	1238 (+)		1312 (-)		1315 (-)
CAREOSREP1	1994 (+)	CIACADIANLELHC	1010 (+)		1900 (+)	CGACGOSAMY3	1711 (+)		80 (-)		972 (-)		838 (+)		795 (+)	CELLCYCLESC	1147 (-)		1550 (-)		1229 (+)		1828 (-)		898 (+)		1224 (+)		226 (+)	DOFCOREZM	24 (+)		885 (+)		1462 (+)		1582 (-)	CTRMCAMV35S	1937 (+)		1120 (-)	CAREOSREP1	817 (+)		1349 (+)	DOFCOREZM	67 (+)	CARGCW8GAT	251 (+)
	1895 (-)	CPBCSPOR	1978 (+)		620 (-)		1363 (-)		218 (-)		1142 (-)		843 (+)		1696 (+)		1192 (-)		1651 (-)		1233 (+)	CATATGGMSAUR	1127 (+)	CPBCSPOR	1724 (+)		1237 (+)		234 (+)		135 (+)		891 (+)		1464 (+)		1584 (-)		1952 (+)		1124 (-)	CARGCW8GAT	112 (+)	CPBCSPOR	921 (+)		232 (+)		544 (+)
CARGCW8GAT	916 (+)		800 (-)		920 (-)	CIACADIANLELHC	1723 (+)		496 (-)		1174 (-)		908 (+)		349 (-)	CEREGLUBOX3PSLEGA	249 (+)	CANBNNAPA	125 (+)		1260 (+)		1127 (-)		1088 (-)		1241 (+)		497 (+)		221 (+)		897 (+)		1466 (+)		1586 (-)		1954 (+)		1128 (-)		541 (+)	CURECORECR	90 (+)		332 (+)		1328 (+)
	1111 (+)		1586 (-)		1900 (-)		1969 (-)		757 (-)		1270 (-)		1032 (+)		381 (-)	CGACGOSAMY3	755 (+)	CAREOSREP1	314 (+)		1322 (+)	CCAATBOX1	1063 (-)		1335 (-)		1251 (+)		519 (+)		264 (+)		907 (+)		1468 (+)	DOFCOREZM	102 (+)	CURECORECR	1534 (+)		1132 (-)		112 (-)		158 (+)		361 (+)		1845 (+)
	916 (-)	DOFCOREZM	293 (+)	DOFCOREZM	187 (+)	CTRMCAMV35S	1962 (-)		773 (-)		1320 (-)		1217 (+)	CEREGLUBOX2PSLEGA	562 (+)	CIACADIANLELHC	622 (+)	CARGCW8GAT	43 (+)		1326 (+)		1386 (-)		1459 (-)		1283 (+)		589 (+)		270 (+)		1008 (+)		1470 (+)		110 (+)		1534 (-)		1136 (-)		541 (-)		1341 (+)		374 (+)		251 (-)
	1111 (-)		356 (+)		359 (+)	CURECORECR	884 (+)		791 (-)		1628 (-)		1236 (+)	CIACADIANLELHC	1176 (-)		1624 (-)		389 (+)		1439 (+)	CEREGLUBOX2PSLEGA	1923 (+)	DOFCOREZM	425 (+)		1334 (+)		625 (+)		291 (+)		1014 (+)		1472 (+)		119 (+)	DOFCOREZM	208 (+)		1144 (-)	CATATGGMSAUR	1907 (+)		1794 (+)		491 (+)		544 (-)
CCA1ATLHCB1	94 (-)		559 (+)		414 (+)		1080 (+)		975 (-)	EBOXBNNAPA	1784 (+)		1258 (+)	CPBCSPOR	299 (+)	CPBCSPOR	545 (+)		887 (+)		1555 (+)	CGACGOSAMY3	736 (+)		636 (+)		1355 (+)		630 (+)		479 (+)		1470 (+)		1474 (+)		144 (+)		307 (+)		1151 (-)		1907 (-)		90 (-)		534 (+)		1328 (-)
CCAATBOX1	167 (+)		650 (+)		427 (+)		1145 (+)		987 (-)		1784 (-)		1297 (+)		361 (+)		740 (+)		1050 (+)		1562 (+)		1522 (-)		750 (+)		1421 (+)		638 (+)		499 (+)		1559 (+)		1476 (+)		199 (+)		391 (+)		1157 (-)	CBFHV	184 (-)		158 (-)		804 (+)		1845 (-)
	513 (+)		682 (+)		435 (+)		884 (-)		1001 (-)	EECCRCAH1	431 (+)		1365 (+)		374 (+)		1394 (+)		43 (-)		1975 (+)	CIACADIANLELHC	159 (+)		755 (+)		1616 (+)		862 (+)		523 (+)		1653 (+)		1478 (+)		227 (+)		413 (+)		1163 (-)	CCAATBOX1	807 (+)		1341 (-)		863 (+)	CCA1ATLHCB1	404 (+)
	1406 (+)		810 (+)		544 (+)		1080 (-)		1103 (-)		987 (+)		1403 (+)		644 (-)		1658 (+)		389 (-)		1982 (+)	CPBCSPOR	532 (+)		1507 (+)		1849 (+)		1171 (+)		563 (+)		1920 (+)		1480 (+)		262 (+)		546 (+)		1215 (-)		1878 (+)		1794 (-)		868 (+)		534 (+)
	1902 (+)		861 (+)		697 (+)		1145 (-)		1286 (-)		447 (-)		1593 (+)		1807 (-)	CURECORECR	37 (+)		887 (-)		523 (-)		1112 (+)		1636 (+)		1898 (+)		1217 (+)		572 (+)		1965 (+)		1482 (+)		814 (+)		645 (+)		1250 (-)		173 (-)	DOFCOREZM	12 (+)		874 (+)		431 (-)
	1937 (+)		868 (+)		807 (+)	DOFCOREZM	57 (+)		1409 (-)		625 (-)		1605 (+)	CURECORECR	100 (+)		694 (+)		1050 (-)		554 (-)		1362 (+)		1897 (+)		1910 (+)		1363 (+)		587 (+)		1979 (+)		1484 (+)		841 (+)		670 (+)		1282 (-)		1320 (-)		48 (+)		887 (+)		439 (-)
	1944 (+)		1030 (+)		836 (+)		113 (+)		1550 (-)		704 (-)		1611 (+)		492 (+)		1110 (+)	CCA1ATLHCB1	440 (-)		580 (-)		640 (-)		1912 (+)		65 (-)		1416 (+)		1106 (+)		1988 (+)		1486 (+)		851 (+)		694 (+)		1288 (-)		1327 (-)		68 (+)		891 (+)	CCAATBOX1	472 (+)
	356 (-)		1073 (+)		1093 (+)		174 (+)		1555 (-)		1599 (-)		1644 (+)		729 (+)		1772 (+)		1157 (-)		886 (-)		1146 (-)		1947 (+)		123 (-)		1434 (+)		1294 (+)		42 (-)		1488 (+)		855 (+)		1095 (+)		1293 (-)	CEREGLUBOX2PSLEGA	1633 (+)		166 (+)		979 (+)		871 (+)
	1471 (-)		1174 (+)		1361 (+)		263 (+)	CANBNNAPA	696 (-)	ERELEE4	1847 (+)		1653 (+)		1101 (+)		37 (-)	CCAATBOX1	18 (+)		980 (-)		1298 (-)		6 (-)		153 (-)		1439 (+)		1355 (+)		47 (-)		1490 (+)		1318 (+)		1116 (+)		1298 (-)	CIACADIANLELHC	88 (+)		306 (+)		990 (+)		1824 (+)
CGACGOSAMY3	727 (-)		1388 (+)		1379 (+)		286 (+)	CARGCW8GAT	202 (+)		544 (-)		1703 (+)		1361 (+)		694 (-)		24 (+)		1168 (-)	CURECORECR	100 (+)		57 (-)		162 (-)		1492 (+)		1400 (+)		103 (-)		1492 (+)		1345 (+)		1181 (+)		1353 (-)		1109 (-)		395 (+)		1185 (+)		1338 (-)
CIACADIANLELHC	968 (+)		1431 (+)		1455 (+)		530 (+)		502 (+)		1291 (-)		1765 (+)		1850 (+)		1110 (-)		604 (+)		1608 (-)		249 (+)		209 (-)		267 (-)		1568 (+)		1412 (+)		111 (-)		1494 (+)		1432 (+)		1247 (+)		1358 (-)	CPBCSPOR	722 (+)		404 (+)		1390 (+)	CGACGOSAMY3	587 (-)
CURECORECR	1108 (+)		1672 (+)		1557 (+)		647 (+)		1459 (+)	GAREAT	397 (+)		1890 (+)		100 (-)		1772 (-)		886 (+)		1685 (-)		463 (+)		273 (-)		515 (-)		1577 (+)		1476 (+)		284 (-)		1496 (+)		1446 (+)		1414 (+)		1364 (-)	CURECORECR	139 (+)		450 (+)		1462 (+)	CPBCSPOR	204 (+)
	1108 (-)		1742 (+)		1624 (+)		828 (+)		202 (-)		1014 (-)		1976 (+)		492 (-)	DOFCOREZM	3 (+)		1937 (+)		1714 (-)		476 (+)		282 (-)		543 (-)		1610 (+)		1528 (+)		302 (-)		1498 (+)		1523 (+)		1602 (+)		1423 (-)		154 (+)		494 (+)		1502 (+)		1353 (-)
DOFCOREZM	41 (+)		1768 (+)		1741 (+)		851 (+)		502 (-)		1988 (-)		1991 (+)		729 (-)		48 (+)		395 (-)		1737 (-)		768 (+)		317 (-)		665 (-)		1634 (+)		1768 (+)		393 (-)		1500 (+)		1594 (+)		1762 (+)	E2FCONSENSUS	1137 (+)		234 (+)		578 (+)		1508 (+)	CTRMCAMV35S	793 (+)
	54 (+)		1815 (+)		1748 (+)		864 (+)		1459 (-)	GATABOX	156 (+)		255 (-)		1101 (-)		253 (+)	CPBCSPOR	792 (-)		1757 (-)		858 (+)		436 (-)		873 (-)		1693 (+)		1787 (+)		653 (-)		1502 (+)		1598 (+)		1875 (+)	EBOXBNNAPA	322 (+)		747 (+)		620 (+)		1532 (+)	CURECORECR	137 (+)
	117 (+)		68 (-)		1754 (+)		911 (+)	CBFHV	1831 (+)		176 (+)		297 (-)		1361 (-)		268 (+)	CURECORECR	70 (+)		1775 (-)		1579 (+)		446 (-)		929 (-)		1717 (+)		1854 (+)		691 (-)		1504 (+)		1602 (+)		1890 (+)		1368 (+)		932 (+)		735 (+)		1551 (+)		689 (+)
	126 (+)		87 (-)		1762 (+)		1203 (+)		1063 (-)		415 (+)		362 (-)		1850 (-)		670 (+)		112 (+)		1889 (-)		100 (-)		467 (-)		939 (-)		1726 (+)		1892 (+)		710 (-)		1506 (+)		1672 (+)		1915 (+)		1985 (+)		1025 (+)		1135 (+)		1596 (+)		899 (+)
	373 (+)		167 (-)		1768 (+)		1394 (+)	CCAATBOX1	364 (-)		560 (+)		509 (-)	DOFCOREZM	49 (+)		735 (+)		463 (+)		1908 (-)		249 (-)		550 (-)		947 (-)		1770 (+)		1909 (+)		748 (-)		1508 (+)		1687 (+)		1991 (+)		322 (-)		1047 (+)		1210 (+)		1741 (+)		1495 (+)
	457 (+)		171 (-)		1774 (+)		1465 (+)	CGACGOSAMY3	1833 (+)		594 (+)		535 (-)		63 (+)		989 (+)		469 (+)		1915 (-)		463 (-)		649 (-)		983 (-)		1786 (+)		1944 (+)		839 (-)		1510 (+)		1728 (+)		1996 (+)		1368 (-)		1365 (+)		1219 (+)		1747 (+)		137 (-)
	466 (+)		576 (-)		1786 (+)		1496 (+)	CPBCSPOR	997 (+)		1117 (+)		622 (-)		116 (+)		1107 (+)		997 (+)	DPBFCOREDCDC3	1658 (+)		476 (-)		662 (-)		1315 (-)		1791 (+)		69 (-)		850 (-)		1512 (+)		1906 (+)		19 (-)		1985 (-)		139 (-)		1234 (+)		1757 (+)		689 (-)
	596 (+)		895 (-)		1827 (+)		1502 (+)		233 (-)		1550 (+)		703 (-)		236 (+)		1138 (+)		1496 (+)		813 (-)		768 (-)		843 (-)		1407 (-)		1979 (+)		452 (-)		862 (-)		1514 (+)		1985 (+)		62 (-)	ERELEE4	526 (-)		154 (-)		1239 (+)		47 (-)		899 (-)
	608 (+)		975 (-)		1843 (+)		1551 (+)		484 (-)		1872 (+)		711 (-)		390 (+)		1168 (+)		70 (-)	E2FCONSENSUS	1459 (+)		858 (-)		884 (-)		1536 (-)		1985 (+)		463 (-)		916 (-)		1516 (+)		345 (-)		153 (-)		544 (-)		234 (-)		1561 (+)		80 (-)		1495 (-)
	615 (+)		1185 (-)		9 (-)		1556 (+)	CTRMCAMV35S	1469 (-)		1975 (+)		889 (-)		552 (+)		1183 (+)		112 (-)	EBOXBNNAPA	20 (+)		1579 (-)		893 (-)		1761 (-)		23 (-)		503 (-)		934 (-)		1518 (+)		349 (-)		216 (-)	GAREAT	1310 (-)		747 (-)		1605 (+)		129 (-)	DOFCOREZM	177 (+)
	695 (+)		1223 (-)		22 (-)		1569 (+)		1471 (-)		289 (-)		934 (-)		577 (+)		1213 (+)		463 (-)		841 (+)	DOFCOREZM	8 (+)		1268 (-)		1768 (-)		243 (-)		538 (-)		942 (-)		1520 (+)		357 (-)		440 (-)	GATABOX	59 (+)		932 (-)		1613 (+)		294 (-)		274 (+)
	769 (+)		1393 (-)		90 (-)		1578 (+)		1473 (-)		411 (-)		991 (-)		617 (+)		1280 (+)		469 (-)		1396 (+)		32 (+)		1495 (-)		1779 (-)		320 (-)		676 (-)		950 (-)		1522 (+)		482 (-)		451 (-)		262 (+)		1025 (-)		1774 (+)		301 (-)		429 (+)
	840 (+)		1524 (-)		259 (-)		1583 (+)		1475 (-)		442 (-)		1053 (-)		690 (+)		1508 (+)		997 (-)		1588 (+)		44 (+)		1521 (-)		1997 (-)		394 (-)		693 (-)		954 (-)		1524 (+)		515 (-)		613 (-)		598 (+)		1047 (-)		1904 (+)		321 (-)		559 (+)
	922 (+)		1582 (-)		272 (-)		1621 (+)		1477 (-)		751 (-)		1083 (-)		782 (+)		1533 (+)		1496 (-)		1595 (+)		49 (+)		1546 (-)	DPBFCOREDCDC3	551 (+)		401 (-)		948 (-)		965 (-)		1526 (+)		605 (-)		659 (-)		807 (+)		1365 (-)		95 (-)		476 (-)		573 (+)
	969 (+)		1718 (-)		351 (-)		1626 (+)	CURECORECR	758 (+)		969 (-)		1092 (-)		800 (+)		1643 (+)	DOFCOREZM	2 (+)		20 (-)		55 (+)		1623 (-)		1381 (+)		413 (-)		1004 (-)		975 (-)		1528 (+)		614 (-)		664 (-)		990 (+)	DOFCOREZM	247 (+)		125 (-)		794 (-)		678 (+)
	1023 (+)	DPBFCOREDCDC3	1489 (+)		370 (-)		1639 (+)		792 (+)		1145 (-)		1097 (-)		1111 (+)		1696 (+)		67 (+)		841 (-)		85 (+)		1706 (-)		1292 (-)		422 (-)		1008 (-)		987 (-)		1530 (+)		620 (-)		700 (-)		61 (-)		291 (+)		137 (-)		1045 (-)		718 (+)
	1031 (+)	DRE1COREZMRAB17	1413 (+)		484 (-)		1648 (+)		982 (+)		1506 (-)		1150 (-)		1160 (+)		1701 (+)		304 (+)		1396 (-)		246 (+)		1974 (-)		1941 (-)		531 (-)		1172 (-)		1027 (-)		1532 (+)		655 (-)		727 (-)		149 (-)		360 (+)		143 (-)		1051 (-)		759 (+)
	1321 (+)	EBOXBNNAPA	788 (+)		533 (-)		1653 (+)		1287 (+)		1623 (-)		1429 (-)		1223 (+)		1706 (+)		581 (+)		1588 (-)		269 (+)	DPBFCOREDCDC3	916 (-)	EBOXBNNAPA	212 (+)		570 (-)		1286 (-)		1063 (-)		1534 (+)		692 (-)		770 (-)		194 (-)		369 (+)		221 (-)		1117 (-)		854 (+)
	1378 (+)		889 (+)		623 (-)		1882 (+)		1786 (+)		1977 (-)		1521 (-)		1281 (+)		1711 (+)		614 (+)		1595 (-)		292 (+)	EBOXBNNAPA	152 (+)		432 (+)		576 (-)		1484 (-)		1098 (-)		1536 (+)		730 (-)		1052 (-)		1227 (-)		547 (+)		232 (-)		1125 (-)		862 (+)
	1491 (+)		1055 (+)		737 (-)		46 (-)		758 (-)	GT1CONSENSUS	2 (+)		1837 (-)		1308 (+)		1716 (+)		654 (+)	EECCRCAH1	572 (+)		424 (+)		305 (+)		552 (+)		618 (-)		1705 (-)		1371 (-)		1538 (+)		899 (-)		1270 (-)		1245 (-)		736 (+)		239 (-)		1383 (-)		1257 (+)
	1495 (+)		1490 (+)		801 (-)		184 (-)		792 (-)		3 (+)		1901 (-)		1434 (+)		1720 (+)		879 (+)		742 (+)		473 (+)		575 (+)		1264 (+)		880 (-)		1742 (-)		1513 (-)		1540 (+)		1186 (-)		1379 (-)		1361 (-)		886 (+)		289 (-)		1607 (-)		1277 (+)
	1499 (+)		1593 (+)		959 (-)		199 (-)		982 (-)		156 (+)		1909 (-)		1582 (+)		1724 (+)		907 (+)	ERELEE4	247 (-)		521 (+)		916 (+)		1382 (+)		924 (-)		1873 (-)		1552 (-)		1542 (+)		1456 (-)		1477 (-)		1975 (-)		895 (+)		317 (-)		1627 (-)		1524 (+)
	1561 (+)		1985 (+)		989 (-)		243 (-)		1287 (-)		384 (+)		1915 (-)		1618 (+)		1778 (+)		974 (+)		739 (-)		729 (+)		1203 (+)		1462 (+)		1039 (-)		1964 (-)		1581 (-)		1544 (+)		1619 (-)		1522 (-)	GT1CONSENSUS	207 (+)		958 (+)		343 (-)		1810 (-)		1532 (+)
	1567 (+)		788 (-)		1213 (-)		250 (-)		1786 (-)		1063 (+)		1919 (-)		1759 (+)		52 (-)		1099 (+)		1917 (-)		765 (+)		1224 (+)		1482 (+)		1047 (-)	EBOXBNNAPA	440 (+)		1586 (-)		1546 (+)		1751 (-)		1737 (-)		598 (+)		1056 (+)		512 (-)		1850 (-)		1537 (+)
	1573 (+)		889 (-)		1238 (-)		330 (-)	DOFCOREZM	47 (+)		1117 (+)		1923 (-)		1871 (+)		183 (-)		1597 (+)	GAREAT	914 (+)		831 (+)		1290 (+)		1654 (+)		1053 (-)		605 (+)		1591 (-)		1548 (+)		1776 (-)		1934 (-)		631 (+)		1060 (+)		1273 (-)		1888 (-)		1572 (+)
	1656 (+)		1055 (-)		1249 (-)		345 (-)		85 (+)		1452 (+)		1927 (-)		1875 (+)		381 (-)		1649 (+)		1393 (+)		840 (+)		1349 (+)		1878 (+)		1226 (-)		641 (+)		1601 (-)		1550 (+)		1824 (-)		1949 (-)		833 (+)		1106 (+)		1395 (-)		1896 (-)		1639 (+)
	1674 (+)		1490 (-)		1255 (-)		387 (-)		377 (+)		1483 (+)	E2FCONSENSUS	1529 (+)		1882 (+)		514 (-)		1910 (+)	GATABOX	42 (+)		868 (+)		1479 (+)		1941 (+)		1244 (-)		921 (+)		1608 (-)		1552 (+)		1862 (-)		1977 (-)		904 (+)		1134 (+)		1429 (-)		1930 (-)		1655 (+)
	1678 (+)		1593 (-)		1302 (-)		638 (-)		543 (+)		1494 (+)	EBOXBNNAPA	160 (+)		1964 (+)		563 (-)		1950 (+)		91 (+)		1006 (+)		1679 (+)		212 (-)		1334 (-)		1202 (+)		1612 (-)		1554 (+)		1930 (-)	DPBFCOREDCDC3	1038 (-)		1077 (+)		1146 (+)		1625 (-)		1935 (-)		1660 (+)
	1740 (+)		1985 (-)		1894 (-)		705 (-)		584 (+)		1727 (+)		325 (+)		208 (-)		579 (-)		1978 (+)		132 (+)		1023 (+)		152 (-)		432 (-)		1396 (-)		1320 (+)		1659 (-)		1556 (+)		1953 (-)	DRE2COREZMRAB17	1261 (+)		1414 (+)		1174 (+)		1668 (-)		1940 (-)		1682 (+)
	1745 (+)	EECCRCAH1	511 (+)		1935 (-)		780 (-)		789 (+)		932 (-)		1262 (+)		405 (-)		602 (-)		1984 (+)		181 (+)		1027 (+)		305 (-)		552 (-)		1552 (-)		1433 (+)		1682 (-)		1558 (+)		1969 (-)	DRECRTCOREAT	1261 (+)		192 (-)		1221 (+)		1869 (-)		1945 (-)		1790 (+)
	1750 (+)		1598 (+)	EBOXBNNAPA	421 (+)		988 (-)		1284 (+)		1473 (-)		1667 (+)		478 (-)		632 (-)		245 (-)		507 (+)		1208 (+)		575 (-)		1264 (-)		1824 (-)		1914 (+)		1762 (-)		1560 (+)	DPBFCOREDCDC3	301 (+)	EBOXBNNAPA	1038 (+)		237 (-)		1231 (+)	DPBFCOREDCDC3	624 (-)		1950 (-)		1851 (+)
	1761 (+)		1658 (+)		869 (+)		1038 (-)		1291 (+)		40 (-)		1754 (+)		485 (-)		650 (-)		257 (-)		912 (+)		1234 (+)		916 (-)		1382 (-)		1830 (-)		440 (-)		1778 (-)		1562 (+)	EBOXBNNAPA	302 (+)		1141 (+)		1040 (-)		1241 (+)	EBOXBNNAPA	624 (+)		1984 (-)		35 (-)
	1765 (+)		1173 (-)		1108 (+)		1693 (-)		1344 (+)		88 (-)		1798 (+)		683 (-)		680 (-)		436 (-)		1155 (+)		1261 (+)		1203 (-)		1462 (-)		1862 (-)		605 (-)		1910 (-)		1564 (+)		388 (+)		1688 (+)		1145 (-)		1268 (+)		823 (+)		1994 (-)		156 (-)
	1784 (+)	ERELEE4	1379 (+)		1160 (+)		1698 (-)		1373 (+)		409 (-)		1949 (+)		732 (-)		716 (-)		519 (-)		1178 (+)		1315 (+)		1224 (-)		1482 (-)		1916 (-)		641 (-)	EBOXBNNAPA	291 (+)		1566 (+)		415 (+)		1038 (-)		1243 (-)		1288 (+)		1061 (+)	DPBFCOREDCDC3	1227 (+)		323 (-)
	102 (-)		1496 (+)		1183 (+)		1732 (-)		1378 (+)		1143 (-)		160 (-)		737 (-)		725 (-)		525 (-)		1242 (+)		1332 (+)		1290 (-)		1654 (-)		1972 (-)		921 (-)		1866 (+)		1568 (+)		1644 (+)		1141 (-)		1283 (-)		1488 (+)		1451 (+)		1482 (-)		495 (-)
	276 (-)		1832 (+)		1202 (+)		1847 (-)		1518 (+)		1631 (-)		325 (-)		1349 (-)		887 (-)		532 (-)		1281 (+)		1376 (+)		1349 (-)		1878 (-)	EBOXBNNAPA	441 (+)		1202 (-)		1883 (+)		1570 (+)		1913 (+)		1688 (-)		1343 (-)		1604 (+)		1573 (+)	EBOXBNNAPA	1172 (+)		540 (-)
	441 (-)		740 (-)		1634 (+)	DPBFCOREDCDC3	476 (+)		1795 (+)		1876 (-)		1262 (-)		1504 (-)		1373 (-)		680 (-)		1355 (+)		1407 (+)		1479 (-)		1941 (-)		1135 (+)		1320 (-)		291 (-)		1572 (+)		302 (-)	ELRECOREPCRP1	1758 (-)		1359 (-)		1701 (+)		624 (-)		1228 (+)		646 (-)
	488 (-)	GAREAT	1734 (+)		421 (-)		709 (-)		142 (-)	GT1GMSCAM4	3 (+)		1667 (-)		1936 (-)		1793 (-)		718 (-)		1945 (+)		1426 (+)		1679 (-)	EECCRCAH1	969 (+)		1298 (+)		1433 (-)		1866 (-)		1574 (+)		388 (-)	GARE1OSREP1	199 (-)		1386 (-)		1754 (+)		823 (-)		1296 (+)		650 (-)
	707 (-)		1019 (-)		869 (-)	DRE2COREZMRAB17	1709 (+)		171 (-)		384 (+)		1754 (-)	DPBFCOREDCDC3	1813 (+)		1798 (-)		747 (-)		1960 (+)		1504 (+)	EECCRCAH1	810 (+)		1597 (+)		441 (-)		1914 (-)		1883 (-)		1576 (+)		415 (-)	GAREAT	676 (+)	GT1GMSCAM4	207 (+)		1760 (+)		1061 (-)		1172 (-)		697 (-)
	749 (-)	GATABOX	283 (+)		1108 (-)	DRECRTCOREAT	1709 (+)		179 (-)		1483 (+)		1798 (-)	DRECRTCOREAT	1705 (-)		1818 (-)		868 (-)		84 (-)		1527 (+)	ERELEE4	817 (+)		813 (-)		1135 (-)	EECCRCAH1	875 (+)	EECCRCAH1	537 (-)		1578 (+)		1644 (-)		1205 (+)		833 (+)		1769 (+)		1451 (-)		1228 (-)		748 (-)
	811 (-)		288 (+)		1160 (-)	EBOXBNNAPA	1 (+)		270 (-)		1727 (+)		1949 (-)	EBOXBNNAPA	128 (+)		1840 (-)		1006 (-)		101 (-)		1655 (+)	GAREAT	287 (-)		1522 (-)		1298 (-)		220 (-)	ELRECOREPCRP1	694 (+)		1580 (+)		1913 (-)	GATABOX	110 (+)		1077 (+)		1796 (+)		1573 (-)		1296 (-)		800 (-)
	931 (-)		465 (+)		1183 (-)		51 (+)		276 (-)		1631 (-)	EECCRCAH1	309 (+)		394 (+)		1863 (-)		1037 (-)		125 (-)		1661 (+)		1975 (-)	ELRECOREPCRP1	1790 (+)	EECCRCAH1	267 (+)	ELRECOREPCRP1	455 (+)		1360 (+)		1582 (+)	EECCRCAH1	1157 (+)		293 (+)		1414 (+)		1868 (+)	EECCRCAH1	207 (+)	EECCRCAH1	1601 (+)		821 (-)
	1243 (-)		778 (+)		1202 (-)		142 (+)		282 (-)		1876 (-)		1848 (+)		495 (+)		1870 (-)		1050 (-)		174 (-)		1763 (+)	GATABOX	45 (+)	ERELEE4	631 (+)		964 (+)		552 (-)	ERELEE4	275 (+)		1584 (+)		1963 (+)		428 (+)		237 (-)		1986 (+)		652 (-)	ELRECOREPCRP1	306 (+)		832 (-)
	1307 (-)		899 (+)		1634 (-)		214 (+)		288 (-)	GT1MOTIFPSRBCS	1113 (+)		1497 (-)		772 (+)		1992 (-)		1080 (-)		274 (-)		1834 (+)		119 (+)		1599 (+)		1328 (-)	ERELEE4	494 (+)		1848 (-)		1586 (+)		599 (-)		554 (+)		1040 (-)		31 (-)		947 (-)	GATABOX	245 (+)		844 (-)
	1354 (-)		944 (+)	EECCRCAH1	37 (-)		1181 (+)		296 (-)	GTGANTG10	373 (+)	GAREAT	937 (+)		1338 (+)	DPBFCOREDCDC3	958 (+)		1195 (-)		837 (-)		1931 (+)		527 (+)		1892 (+)	ELRECOREPCRP1	1189 (+)		518 (+)	GAREAT	832 (+)		1588 (+)		1850 (-)		582 (+)		1343 (-)		47 (-)		1700 (-)		621 (+)		975 (-)
	1417 (-)		1085 (+)		66 (-)		1343 (+)		347 (-)		508 (+)		494 (-)		1814 (+)	E2FCONSENSUS	1823 (+)		1226 (-)		951 (-)		1971 (+)		747 (+)		29 (-)	EMHVCHORD	1971 (-)	GAREAT	593 (+)	GATABOX	198 (+)		1590 (+)	ERELEE4	86 (-)		834 (+)		1386 (-)		224 (-)	ELRECOREPCRP1	248 (-)		666 (+)		992 (-)
	1718 (-)		1799 (+)		1001 (-)		1437 (+)		359 (-)		536 (+)	GATABOX	92 (+)		1828 (+)	EBOXBNNAPA	697 (+)		1473 (-)		1145 (-)		489 (-)		1731 (+)		1271 (-)	ERELEE4	306 (-)		392 (-)		349 (+)		1592 (+)		1216 (-)		851 (+)	GTGANTG10	488 (+)		437 (-)	ERELEE4	301 (+)		1166 (+)		997 (-)
DPBFCOREDCDC3	555 (+)		1825 (+)		1393 (-)		1560 (+)		395 (-)		1105 (+)		183 (+)		128 (-)		786 (+)		1629 (-)		1547 (-)		573 (-)		1860 (+)	GARE2OSREP1	831 (+)		443 (-)	GATABOX	41 (+)		373 (+)		1594 (+)		1300 (-)		1119 (+)		819 (+)		552 (-)	GAREAT	1026 (+)		1505 (+)		1089 (-)
	632 (+)		1944 (+)		1929 (-)		1630 (+)		437 (-)		1115 (+)		192 (+)		394 (-)		998 (+)		1729 (-)		1727 (-)		648 (-)		1959 (+)	GAREAT	506 (+)	GAGA8HVBKN3	641 (+)		210 (+)		735 (+)		1596 (+)	GADOWNAT	300 (-)		1236 (+)		831 (+)		796 (-)		1147 (+)		758 (-)		1097 (-)
	1391 (+)		1960 (+)	ERELEE4	227 (+)		1973 (+)		611 (-)		1861 (+)		386 (+)		495 (-)		1364 (+)		1733 (-)	GCCCORE	1379 (-)		808 (-)		20 (-)	GATABOX	733 (+)		643 (+)		335 (+)		1142 (+)		1598 (+)	GATABOX	22 (+)		1287 (+)		911 (+)		832 (-)		1588 (+)		941 (-)		1121 (-)
	178 (-)		140 (-)		1266 (+)		1 (-)		631 (-)		1971 (+)		1019 (+)		772 (-)		1405 (+)		1737 (-)	GT1CONSENSUS	507 (+)		815 (-)		69 (-)		894 (+)	GAGAGMGSA1	641 (+)		714 (+)		1496 (+)		1600 (+)		287 (+)		1438 (+)		984 (+)		1034 (-)	GATABOX	687 (+)		1785 (-)		1157 (-)
	556 (-)		337 (-)		1612 (+)		51 (-)		666 (-)		48 (-)		1035 (+)		1338 (-)		1523 (+)		1960 (-)		1043 (+)		822 (-)		172 (-)		994 (+)	GARE2OSREP1	502 (+)		906 (+)		1692 (+)		1602 (+)		703 (+)		1585 (+)		1247 (-)		1086 (-)		732 (+)		1796 (-)		1234 (-)
	633 (-)		828 (-)	GADOWNAT	569 (-)		142 (-)		741 (-)		284 (-)		1127 (+)		1814 (-)		697 (-)	DPBFCOREDCDC3	558 (+)		1155 (+)		1140 (-)		193 (-)		1974 (+)	GAREAT	1106 (+)		1138 (+)		1812 (+)		1604 (+)		865 (+)		639 (-)		1375 (-)		1091 (-)		744 (+)		1893 (-)		1243 (-)
	871 (-)		1068 (-)	GARE1OSREP1	179 (+)		214 (-)		809 (-)		816 (-)		1740 (+)		1828 (-)		786 (-)		1548 (-)		1255 (+)		1155 (-)		367 (-)		120 (-)	GATABOX	513 (+)		1210 (+)		1872 (+)		1606 (+)		872 (+)		688 (-)		1390 (-)		1121 (-)		781 (+)		1927 (-)		1345 (-)
	1338 (-)		1124 (-)	GAREAT	1294 (+)		1181 (-)		829 (-)		1209 (-)		619 (-)	EECCRCAH1	276 (+)		998 (-)	EBOXBNNAPA	59 (+)		1256 (+)		1617 (-)		568 (-)		444 (-)		727 (+)		1330 (+)		92 (-)		1608 (+)		1255 (+)		800 (-)	IBOXCORE	598 (+)		1165 (-)		1380 (+)	GT1CONSENSUS	33 (+)		1591 (-)
EBOXBNNAPA	84 (+)	GT1CONSENSUS	288 (+)		991 (-)		1343 (-)		836 (-)		1921 (-)		1161 (-)		1534 (+)		1364 (-)		559 (+)		1281 (+)		1705 (-)		729 (-)		530 (-)		1158 (+)		1335 (+)		575 (-)		1610 (+)		1285 (+)		861 (-)		193 (-)		1203 (-)		1579 (+)		335 (+)		1816 (-)
	168 (+)		319 (+)	GATABOX	254 (+)		1437 (-)		907 (-)	IBOX	176 (+)	GT1CONSENSUS	206 (+)	ERELEE4	28 (-)		1405 (-)		618 (+)		1304 (+)		1721 (-)		910 (-)		714 (-)		1509 (+)		1403 (+)		602 (-)		1612 (+)		1786 (+)		932 (-)		1244 (-)		1258 (-)		1735 (+)		336 (+)		1979 (-)
	178 (+)		320 (+)		329 (+)		1560 (-)		962 (-)		415 (+)		213 (+)	GAREAT	1526 (-)		1523 (-)		626 (+)		1311 (+)		1874 (-)		956 (-)		821 (-)		1988 (+)		1455 (+)		728 (-)		1614 (+)		250 (-)		1022 (-)		1360 (-)		1346 (-)		1922 (+)		366 (+)	DPBFCOREDCDC3	604 (+)
	556 (+)		359 (+)		628 (+)		1630 (-)		1017 (-)	IBOXCORE	156 (+)		373 (+)	GATABOX	75 (+)	EECCRCAH1	1892 (+)		924 (+)		1319 (+)	DPBFCOREDCDC3	102 (+)		1117 (-)		838 (-)		14 (-)		1659 (+)		1446 (-)		1616 (+)		338 (-)		1376 (-)		1974 (-)		1501 (-)		1355 (-)		461 (+)	EBOXBNNAPA	266 (+)
	633 (+)		470 (+)		810 (+)		1973 (-)		1043 (-)		176 (+)		386 (+)		242 (+)	GARE2OSREP1	937 (-)		1376 (+)		1960 (+)		1244 (-)		1124 (-)		896 (-)		19 (-)		1779 (+)		1702 (-)		1618 (+)		457 (-)		1571 (-)	INRNTPSADB	1035 (+)		1558 (-)		1370 (-)		666 (+)		605 (+)
	714 (+)		944 (+)		976 (+)	EECCRCAH1	924 (+)		1055 (-)		415 (+)		573 (+)		758 (+)	GAREAT	313 (-)		1542 (+)		1143 (-)	EBOXBNNAPA	237 (+)		1133 (-)		1359 (-)		98 (-)		1821 (+)		1716 (-)		1620 (+)		508 (-)	GT1CONSENSUS	298 (+)		567 (+)		1573 (-)		1491 (-)		860 (+)		637 (+)
	871 (+)		1148 (+)		1018 (+)		1211 (+)		1178 (-)		1117 (+)		574 (+)		777 (+)	GATABOX	6 (+)		1548 (+)		1447 (-)		966 (+)		1403 (-)		1532 (-)		104 (-)		113 (-)	GCN4OSGLUB1	777 (+)		1622 (+)		628 (-)		539 (+)		422 (-)		1711 (-)		1516 (-)		871 (+)		704 (+)
	1171 (+)		1232 (+)		1117 (+)		523 (-)		1454 (-)		410 (-)		825 (+)		1012 (+)		488 (+)		59 (-)		1477 (-)		1075 (+)		1442 (-)		1931 (-)		112 (-)		397 (-)	GT1CONSENSUS	175 (+)		1624 (+)		670 (-)		554 (+)		632 (-)		1809 (-)		1569 (-)		884 (+)		781 (+)
	1338 (+)		1426 (+)		1498 (+)		742 (-)		1459 (-)		1144 (-)		1035 (+)		1051 (+)		1041 (+)		559 (-)		1545 (-)		1127 (+)		1463 (-)		1994 (-)		118 (-)		567 (-)		189 (+)		1626 (+)		689 (-)		564 (+)		788 (-)		1815 (-)	GT1CONSENSUS	51 (+)		1188 (+)		1866 (+)
	1392 (+)		1879 (+)		1669 (+)	ELRECOREPCRP1	370 (+)		1493 (-)	IBOXCORENT	176 (+)		1224 (+)		1176 (+)		1099 (+)		618 (-)		1879 (-)		237 (-)		1615 (-)	GT1CONSENSUS	17 (+)		300 (-)		1283 (-)		220 (+)		1628 (+)		727 (-)		582 (+)		1046 (-)	DRE2COREZMRAB17	184 (-)		113 (+)		1233 (+)		266 (-)
	84 (-)		1908 (+)		1704 (+)	ERELEE4	1682 (+)		1561 (-)		415 (+)		1371 (+)		1569 (+)		1624 (+)		626 (-)		1903 (-)		966 (-)		1712 (-)		139 (+)		515 (-)		1317 (-)		233 (+)		1630 (+)		1386 (-)		596 (+)		639 (-)	DRECRTCOREAT	184 (-)		491 (+)		1234 (+)		605 (-)
	168 (-)		1952 (+)		1851 (+)		1854 (+)		1574 (-)	INRNTPSADB	524 (+)		1608 (+)		1610 (+)		1742 (+)		924 (-)	GT1CORE	1717 (-)		1075 (-)	GT1CONSENSUS	45 (+)		312 (+)		672 (-)		1481 (-)		234 (+)		1632 (+)		1788 (-)		715 (+)	INTRONLOWER	1983 (+)	EBOXBNNAPA	629 (+)		687 (+)		1368 (+)		637 (-)
	178 (-)		1960 (+)		209 (-)		1909 (+)		1578 (-)		1637 (+)		1614 (+)		443 (-)		133 (-)		1376 (-)	GT1GMSCAM4	1256 (+)		1127 (-)		343 (+)		313 (+)		1132 (-)		1642 (-)		307 (+)		1634 (+)		1817 (-)		716 (+)	LEAFYATAG	746 (-)		979 (+)		707 (+)		1505 (+)		704 (-)
	556 (-)		1972 (+)		280 (-)	GARE1OSREP1	554 (+)		1777 (-)		1064 (-)		1650 (+)		818 (-)		195 (-)		1542 (-)		1879 (-)	EECCRCAH1	1211 (+)		747 (+)		605 (+)		1721 (-)		1870 (-)		314 (+)		1636 (+)	GT1CONSENSUS	22 (+)		966 (+)	LECPLEACS2	602 (-)		1674 (+)		732 (+)		1744 (+)		781 (-)
	633 (-)		138 (-)		292 (-)	GAREAT	1434 (+)		1791 (-)		1084 (-)		1804 (+)		849 (-)		318 (-)		1548 (-)		1903 (-)		1410 (+)		1030 (+)		813 (+)		1947 (-)	GCN4OSGLUB1	1051 (+)		373 (+)		1638 (+)		113 (+)		1152 (+)	MARTBOX	1381 (+)		1729 (+)		893 (+)		1602 (-)		1866 (-)
	714 (-)		243 (-)		812 (-)	GATABOX	831 (+)		1799 (-)		1730 (-)		1810 (+)		899 (-)		413 (-)	EECCRCAH1	1727 (+)	GTGANTG10	427 (+)		1715 (+)		1073 (+)		994 (+)	GT1CONSENSUS	633 (+)	GT1CONSENSUS	8 (+)		406 (+)		1640 (+)		230 (+)		1236 (+)	MYB1AT	101 (+)		1789 (+)		947 (+)		1978 (-)	ELRECOREPCRP1	1706 (+)
	871 (-)		512 (-)		984 (-)		1593 (+)		1824 (-)		1968 (-)		1816 (+)		970 (-)		481 (-)		1883 (-)		468 (+)	GAREAT	1107 (-)		1452 (+)		1215 (+)		634 (+)		106 (+)		672 (+)		1642 (+)		1118 (+)		1895 (+)		540 (-)		1822 (+)		1313 (+)		627 (-)	ERELEE4	768 (+)
	1171 (-)		1066 (-)		1105 (-)		1663 (+)		1922 (-)		1735 (-)		1942 (+)		1041 (-)		761 (-)	ELRECOREPCRP1	621 (+)		721 (+)		1179 (-)		1952 (+)		1221 (+)		679 (+)		184 (+)		678 (+)		1644 (+)		1128 (+)		12 (-)		551 (-)		1907 (+)		1496 (+)		628 (-)	EVENINGAT	486 (-)
	1338 (-)		160 (-)		1467 (-)		1969 (+)		1987 (-)	INTRONLOWER	924 (-)		1986 (+)		1178 (-)		1172 (-)	GARE1OSREP1	648 (-)		1363 (+)		1551 (-)		811 (-)		1227 (+)		680 (+)		250 (+)		735 (+)		1646 (+)		1241 (+)		686 (-)		650 (-)		629 (-)		1497 (+)		1046 (-)	GADOWNAT	603 (-)
	1392 (-)		335 (-)		1872 (-)		79 (-)		1993 (-)	L1BOXATPDF1	1588 (+)		617 (-)		1375 (-)		1682 (-)	GARE2OSREP1	1149 (+)		442 (-)	GATABOX	5 (+)		908 (-)		1342 (+)		1237 (+)		267 (+)		814 (+)		1648 (+)		1255 (+)		859 (-)		1971 (-)		979 (-)		1579 (+)		1068 (-)	GARE2OSREP1	895 (+)
EECCRCAH1	528 (+)		409 (-)	GCN4OSGLUB1	690 (+)		309 (-)	DPBFCOREDCDC3	1194 (+)		359 (-)		1112 (-)		1660 (-)	GCCCORE	1826 (-)	GAREAT	7 (-)		1656 (-)		76 (+)		1053 (-)		1646 (-)		1303 (+)		277 (+)		881 (+)		1650 (+)		1278 (+)		970 (-)	MYBATRD22	551 (-)		1674 (-)		1735 (+)		1100 (-)	GAREAT	1070 (+)
	1895 (+)		571 (-)	GT1CONSENSUS	138 (+)		679 (-)		572 (-)	LECPLEACS2	194 (-)		1376 (-)		1684 (-)	GT1CONSENSUS	215 (+)		765 (-)		1679 (-)		344 (+)		1401 (-)		1796 (-)		1351 (+)		610 (+)		882 (+)		1652 (+)		1321 (+)		509 (-)	MYBPZM	375 (+)		1729 (-)		208 (-)		1361 (-)		1650 (+)
ERELEE4	964 (+)		976 (-)		184 (+)		1729 (-)	DRE2COREZMRAB17	1831 (+)		1364 (-)		704 (-)	GT1CONSENSUS	75 (+)		1154 (+)	GATABOX	52 (+)		1688 (-)		366 (+)		1766 (-)		1929 (-)		1580 (+)		1210 (+)		888 (+)		1654 (+)		1429 (+)		637 (-)		412 (+)		1789 (-)		474 (-)		1966 (-)		12 (-)
GADOWNAT	557 (+)	GT1CORE	666 (-)		438 (+)	GCCCORE	1290 (-)	DRECRTCOREAT	1831 (+)	MARARS	1417 (+)		1302 (-)		580 (+)		1155 (+)		64 (+)		1693 (-)		421 (+)		1773 (-)		528 (-)		110 (-)		1297 (+)		894 (+)		1656 (+)		1849 (+)		701 (-)	MYBST1	261 (+)		1822 (-)		929 (-)		1979 (-)	GATABOX	41 (+)
	634 (+)	GT1GMSCAM4	320 (+)		473 (+)		1293 (-)	EBOXBNNAPA	247 (+)	MARTBOX	1373 (+)		1303 (-)		990 (+)		1199 (+)		175 (+)	HDZIP2ATATHB2	31 (+)		427 (+)		67 (-)		545 (-)		116 (-)		1455 (+)		900 (+)		1658 (+)		319 (-)		1315 (-)		597 (+)		1907 (-)		132 (-)		1989 (-)		466 (+)
	554 (-)		359 (+)		841 (+)		1296 (-)		1414 (+)		1419 (+)		1516 (-)		1114 (+)		1200 (+)		703 (+)	HEXMOTIFTAH3H4	864 (-)		524 (+)		277 (-)		667 (-)		268 (-)		1649 (+)		1005 (+)		1660 (+)		687 (-)		1853 (-)		806 (+)	EECCRCAH1	1643 (+)		138 (-)		1995 (-)		487 (+)
GAREAT	1191 (-)		470 (+)		1018 (+)	GT1CONSENSUS	6 (+)		1429 (+)		1662 (+)		1527 (-)		1126 (+)		1277 (+)		708 (+)	IBOX	1178 (+)		911 (+)		330 (-)		668 (-)		298 (-)		1650 (+)		1011 (+)		1662 (+)		1158 (-)		1979 (-)		989 (+)		957 (-)		144 (-)	GT1GMSCAM4	366 (+)		614 (+)
GATABOX	57 (+)		1148 (+)		1096 (+)		693 (+)		1548 (+)		385 (-)		1528 (-)		1197 (+)		1449 (+)		875 (+)	IBOXCORE	507 (+)		1048 (+)		418 (-)		942 (-)		564 (-)		1659 (+)		1376 (+)		1664 (+)		1384 (-)	GT1CORE	99 (+)	MYCCONSENSUSAT	322 (+)	EMHVCHORD	551 (-)		227 (-)		461 (+)		981 (+)
	572 (+)		1426 (+)		1262 (+)		831 (+)		247 (-)		390 (-)		1904 (-)		1210 (+)		1480 (+)		1419 (+)		912 (+)		1136 (+)		847 (-)		1770 (-)		565 (-)		1861 (+)		1481 (+)		1666 (+)		1799 (-)		673 (+)		1368 (+)	ERELEE4	75 (+)		290 (-)		860 (+)		1023 (+)
	885 (+)		1972 (+)		1462 (+)		1019 (+)		1414 (-)	MYB1AT	498 (-)		1910 (-)		1332 (+)		1503 (+)		1600 (+)		1155 (+)		1442 (+)		848 (-)		1992 (-)		571 (-)		1862 (+)		1962 (+)		1668 (+)		373 (-)		254 (-)		1985 (+)		975 (+)		344 (-)		884 (+)		1068 (+)
	1135 (+)		160 (-)		1498 (+)		1165 (+)		1429 (-)	MYB1LEPR	1831 (-)	GT1CORE	734 (+)		1585 (+)		1511 (+)		1746 (+)		1178 (+)		1627 (+)		888 (-)	GT1CORE	1323 (-)		605 (-)		1969 (+)		90 (-)		1670 (+)		374 (-)		360 (-)		322 (-)		1856 (+)		374 (-)		1188 (+)		1129 (+)
	1145 (+)		409 (-)		1721 (+)		1493 (+)		1548 (-)	MYB2AT	631 (-)	GT1GMSCAM4	373 (+)		1878 (+)		1663 (+)		1972 (+)		1281 (+)		1734 (+)		1014 (-)	GT1GMSCAM4	313 (+)		670 (-)		1970 (+)		207 (-)		1672 (+)		615 (-)		894 (-)		1368 (-)	GARE2OSREP1	928 (+)		839 (-)		1234 (+)		1141 (+)
	1158 (+)		571 (-)		1737 (+)		1499 (+)	EECCRCAH1	1011 (-)	MYB2CONSENSUSAT	631 (-)		574 (+)		1960 (+)		1688 (+)		1981 (+)		1960 (+)		1792 (+)		1269 (-)		1215 (+)		1040 (-)		111 (-)		1714 (-)		1674 (+)		626 (-)		1712 (-)		1985 (-)		1459 (-)		1882 (-)		1744 (+)		1480 (+)
	1176 (+)	GTGANTG10	41 (+)		1751 (+)		1548 (+)	GAGA8HVBKN3	1468 (+)	MYBCORE	631 (+)		1371 (+)		1967 (+)		1742 (+)		510 (-)		1144 (-)		1184 (-)		1523 (-)		1221 (+)		1061 (-)		422 (-)		1728 (-)		1676 (+)		668 (-)	GT1GMSCAM4	596 (+)	NODCON1GM	221 (+)	GAREAT	24 (+)	GT1CORE	1958 (-)		627 (-)		1487 (+)
	1485 (+)		395 (+)		1757 (+)		1575 (+)		1470 (+)	MYBPLANT	979 (-)		1816 (+)		277 (-)		238 (-)		546 (-)		1546 (-)		1271 (-)		1767 (-)		667 (-)		1062 (-)		697 (-)		1768 (-)		1678 (+)		725 (-)		1152 (+)		62 (-)		674 (+)	GT1GMSCAM4	51 (+)		1046 (-)		1546 (+)
	1576 (+)		402 (+)		1758 (+)		1618 (+)	GAGAGMGSA1	1468 (+)	MYBPZM	1760 (-)		1942 (+)		516 (-)		386 (-)		646 (-)	IBOXCORENT	1178 (+)		1340 (-)	GT1GMSCAM4	343 (+)		942 (-)		1086 (-)		1681 (-)		1951 (-)		1680 (+)		744 (-)		509 (-)		1362 (-)		1006 (+)		132 (-)		1068 (-)		1665 (+)
	1593 (+)		423 (+)		1783 (+)		1645 (+)	GAREAT	948 (-)	MYBST1	1871 (+)		1986 (+)		816 (-)		411 (-)		673 (-)	INRNTPSADB	889 (+)		1629 (-)		1952 (+)		1770 (-)		1087 (-)		1486 (-)		24 (-)		1682 (+)		1187 (-)		701 (-)	NODCON2GM	245 (+)		1051 (+)		138 (-)		1361 (-)		1871 (+)
	21 (-)		694 (+)		1929 (+)		307 (-)	GATABOX	57 (+)		1145 (-)		704 (-)		1373 (-)		617 (-)		696 (-)		1312 (-)		1865 (-)		277 (-)	GT1MOTIFPSRBCS	1338 (+)		1397 (-)		1706 (-)		48 (-)		1684 (+)		1954 (-)		1315 (-)		1097 (+)		1842 (+)		144 (-)		1966 (-)		22 (-)
	300 (-)		807 (+)		1433 (-)		931 (-)		93 (+)		1623 (-)		1302 (-)		1423 (-)		767 (-)		826 (-)	INTRONLOWER	373 (-)	GT1CONSENSUS	5 (+)		418 (-)	GTGANTG10	231 (+)		1819 (-)	GT1GMSCAM4	106 (+)		208 (-)		1686 (+)	GT1CORE	1532 (+)		1853 (-)		1169 (+)	GATABOX	294 (+)		227 (-)		1989 (-)		791 (-)
	540 (-)		865 (+)		792 (-)		1006 (-)		110 (+)	MYCCONSENSUSAT	1784 (+)		1516 (-)		637 (-)		1046 (-)		830 (-)	L1BOXATPDF1	645 (-)		284 (+)		847 (-)		487 (+)		1825 (-)		184 (+)		600 (-)		1688 (+)	GT1GMSCAM4	113 (+)	GTGANTG10	832 (+)		1236 (+)		315 (+)		374 (-)	GTGANTG10	364 (+)		1379 (-)
	825 (-)		966 (+)		982 (-)		1099 (-)		162 (+)		1784 (-)		1527 (-)		791 (-)		1427 (-)		859 (-)	LEAFYATAG	1567 (+)		421 (+)		888 (-)		743 (+)		1918 (-)		610 (+)		705 (-)		1690 (+)		230 (+)		1178 (+)		1925 (+)		1186 (+)		839 (-)		392 (+)		1402 (-)
	910 (-)		1060 (+)		1244 (-)		1612 (-)		1310 (+)	NAPINMOTIFBN	1032 (-)		1904 (-)		968 (-)		399 (-)		1216 (-)	MARTBOX	1890 (+)		1019 (+)		1014 (-)		40 (-)		1945 (-)		1297 (+)		714 (-)		1692 (+)		1128 (+)		1214 (+)		128 (-)		1885 (+)		1882 (-)		751 (+)		1550 (-)
	1209 (-)		1114 (+)		1250 (-)		77 (-)		291 (-)	NODCON1GM	153 (+)		1910 (-)		1154 (-)		581 (-)		1701 (-)		1891 (+)		1048 (+)		1523 (-)		540 (-)	GT1GMSCAM4	634 (+)		1970 (+)		726 (-)		1694 (+)		1241 (+)		1816 (+)		137 (-)		109 (-)	GTGANTG10	469 (-)		882 (+)		1598 (-)
	1254 (-)		1451 (+)		1414 (-)		347 (-)		326 (-)		349 (-)	GTGANTG10	188 (+)		1424 (-)		633 (-)	GT1CONSENSUS	64 (+)		1892 (+)		1218 (+)	GTGANTG10	117 (+)		1481 (-)		1580 (+)		1486 (-)		864 (-)		1696 (+)		1278 (+)		1903 (+)		938 (-)		434 (-)		1100 (-)		1006 (+)		1813 (-)
	1713 (-)		65 (-)	GT1GMSCAM4	184 (+)		1734 (-)		522 (-)		970 (-)		275 (+)		1734 (-)		871 (-)		230 (+)		1893 (+)		1431 (+)		256 (+)		1933 (-)		564 (-)		1706 (-)		927 (-)		1698 (+)		1321 (+)		190 (-)		980 (-)		1168 (-)		1225 (-)		1175 (+)	GT1CONSENSUS	271 (+)
	1941 (-)		913 (-)		438 (+)		1735 (-)		646 (-)	NODCON2GM	136 (+)		1027 (-)	GT1CORE	842 (-)		1146 (-)		592 (+)		1894 (+)		1658 (+)		514 (+)	HDZIP2ATATHB2	856 (+)		1040 (-)	GTGANTG10	260 (+)		928 (-)		1700 (+)		373 (-)		724 (-)	NTBBF1ARROLB	313 (-)		1200 (-)		1886 (-)		1538 (+)		400 (+)
GT1CONSENSUS	65 (+)		1258 (-)		841 (+)	GT1CORE	1765 (-)		734 (-)		182 (-)		1969 (-)		1746 (-)		1191 (-)		751 (+)		1895 (+)		1734 (+)		525 (+)	IBOXCORE	994 (+)		1061 (-)		861 (+)		937 (-)		1702 (+)		615 (-)		1002 (-)		437 (-)		1514 (-)	IBOXCORE	687 (+)		84 (-)		401 (+)
	692 (+)	IBOX	283 (+)		1096 (+)	GT1GMSCAM4	693 (+)		796 (-)		853 (-)	HDZIP2ATATHB2	1183 (+)	GT1GMSCAM4	1126 (+)		1240 (-)		875 (+)		1896 (+)		1749 (+)		921 (+)		529 (-)		1086 (-)		1247 (+)		976 (-)		1704 (+)		744 (-)		1056 (-)	OSE1ROOTNODULE	221 (+)	GT1CONSENSUS	889 (+)		732 (+)		124 (-)		460 (+)
	731 (+)	IBOXCORE	283 (+)		1737 (+)		1165 (+)		1025 (-)		1559 (-)	IBOX	183 (+)		1585 (+)		1680 (-)		1262 (+)		1897 (+)		1837 (+)		1171 (+)		1930 (-)		1397 (-)		1426 (+)		977 (-)		1706 (+)		1187 (-)		1670 (-)		62 (-)		921 (+)		1380 (+)		272 (-)		531 (+)
	732 (+)		288 (+)		1758 (+)		1548 (+)		1034 (-)		1867 (-)	IBOXCORE	92 (+)		1878 (+)		1799 (-)		1368 (+)		1898 (+)		1856 (+)		1982 (+)		1993 (-)		1819 (-)		1445 (+)		1553 (-)		1708 (+)	GT1MOTIFPSRBCS	372 (-)	HBOXCONSENSUSPVCHS	226 (+)		1362 (-)		1075 (+)		1579 (+)		291 (-)		562 (+)
	836 (+)		944 (+)		1783 (+)		1618 (+)		1272 (-)	NTBBF1ARROLB	635 (-)		183 (+)		1960 (+)		1846 (-)		1451 (+)	MYB1AT	705 (+)		1857 (+)		22 (-)	INRNTPSADB	808 (-)		1825 (-)		1808 (-)		1596 (-)		1710 (+)	GTGANTG10	38 (+)	HDZIP2ATATHB2	2 (+)	OSE2ROOTNODULE	245 (+)		1218 (+)		1735 (+)		318 (-)		563 (+)
	1006 (+)		1960 (+)		792 (-)		347 (-)		1489 (-)		1119 (-)		386 (+)		1967 (+)		1865 (-)		1781 (+)		342 (-)		847 (-)		151 (-)	MARTBOX	1005 (+)		1918 (-)	IBOX	335 (+)		1700 (-)		1712 (+)		141 (+)	HEXMOTIFTAH3H4	605 (+)		1097 (+)		1757 (+)		1490 (-)		450 (-)		614 (+)
	1072 (+)		139 (-)		1244 (-)		1734 (-)		1609 (-)	OSE1ROOTNODULE	153 (+)		1035 (+)		637 (-)		1902 (-)		1907 (+)		686 (-)		1463 (-)		779 (-)		1008 (+)	GTGANTG10	584 (+)		1330 (+)		1769 (-)		1714 (+)		167 (+)	IBOX	930 (-)		1169 (+)		1763 (+)	INRNTPSADB	364 (-)		495 (-)		626 (+)
	1073 (+)		336 (-)		1250 (-)	GTGANTG10	230 (+)		1712 (-)		349 (-)		618 (-)		1154 (-)		1930 (-)		1924 (+)		799 (-)		192 (-)		1042 (-)		1010 (+)		1235 (+)	IBOXCORE	335 (+)	GT1CORE	1085 (+)		1716 (+)		266 (+)	IBOXCORE	428 (+)		1236 (+)		1772 (+)		708 (-)		552 (-)		1023 (+)
	1135 (+)		1067 (-)		1414 (-)		691 (+)	GT1CONSENSUS	44 (+)		970 (-)	INRNTPSADB	37 (-)		1734 (-)		1931 (-)		1925 (+)	MYBCORE	161 (+)		575 (-)		1554 (-)		1014 (+)		1698 (+)		1210 (+)		115 (-)		1718 (+)		848 (+)		554 (+)		1925 (+)		803 (-)		1079 (-)		760 (-)		1248 (+)
	1328 (+)	IBOXCORENT	283 (+)	GTGANTG10	376 (+)		764 (+)		102 (+)	OSE2ROOTNODULE	136 (+)		208 (-)	GTGANTG10	152 (+)		1987 (-)		1972 (+)		292 (-)		664 (-)	HSE	1027 (+)		278 (-)		1714 (+)		1330 (+)		1148 (-)		1720 (+)		1463 (+)		582 (+)		128 (-)		300 (-)	MARTBOX	126 (+)		934 (-)		1254 (+)
	1329 (+)	INRNTPSADB	363 (-)		661 (+)		1346 (+)		566 (+)		182 (-)		694 (-)		421 (+)		1993 (-)		1981 (+)	MYBCOREATCYCB1	1451 (-)		823 (-)		1027 (-)		279 (-)		1931 (+)		1455 (+)	GT1GMSCAM4	220 (+)		1722 (+)		1471 (+)		1236 (+)		137 (-)		797 (-)		127 (+)		1225 (-)		1394 (+)
	1485 (+)		473 (-)		852 (+)		1353 (+)		410 (-)		853 (-)		1119 (-)		775 (+)	GT1CORE	342 (-)		644 (-)	MYBGAHV	914 (+)		1141 (-)	IBOX	18 (-)		280 (-)		182 (-)		1659 (+)		234 (+)		1724 (+)		56 (-)		638 (-)		938 (-)		1122 (-)		1126 (-)		1402 (-)		1471 (+)
	1540 (+)		1419 (-)		914 (+)		544 (-)		520 (-)		1559 (-)		1696 (-)		1297 (+)	GT1GMSCAM4	1155 (+)		236 (-)		1393 (+)		1886 (-)	IBOXCORE	45 (+)		281 (-)		481 (-)		1779 (+)		307 (+)		1726 (+)		352 (-)		687 (-)		980 (-)		1166 (-)		1127 (-)	HDZIP2ATATHB2	1142 (-)		1665 (+)
	1541 (+)		1471 (-)		974 (+)		566 (-)		818 (-)		1867 (-)		1811 (-)		11 (-)		1200 (+)		538 (-)	MYBPZM	1237 (-)	GT1CORE	918 (+)		747 (+)		282 (-)		1004 (-)		112 (-)		314 (+)		1728 (+)		433 (-)		860 (-)	PALBOXPPC	733 (-)		1560 (-)		1128 (-)	IBOXCORE	666 (+)		1728 (+)
	1564 (+)		1747 (-)		1130 (+)		1110 (-)		1704 (-)	POLASIG1	761 (+)	INTRONLOWER	246 (+)		1346 (-)		1449 (+)		681 (-)		1251 (-)	GT1GMSCAM4	284 (+)		19 (-)		1154 (-)		1408 (-)		396 (-)		672 (+)		1730 (+)		492 (-)		931 (-)	POLASIG1	216 (+)		1810 (-)		1989 (-)		1505 (+)		1793 (+)
	1576 (+)		1919 (-)		1325 (+)		1119 (-)		1710 (-)		1445 (+)	LECPLEACS2	52 (+)		1492 (-)		1503 (+)		772 (-)		1299 (-)		1019 (+)		68 (-)		1199 (-)	IBOX	17 (-)		1480 (-)		678 (+)		1732 (+)		1549 (-)	IBOXCORENT	929 (-)		37 (-)		1873 (-)		1990 (-)	INRNTPSADB	1094 (+)		1794 (+)
	1593 (+)		1935 (-)		1561 (+)		1267 (-)		260 (-)		1777 (+)	MARTBOX	890 (+)		1662 (-)		1511 (+)		1160 (-)	MYBST1	41 (+)		1431 (+)		909 (-)		1230 (-)	IBOXCORE	1988 (+)	IBOXCORENT	1330 (+)		882 (+)		1734 (+)		1779 (-)	INRNTPSADB	75 (+)		520 (-)	GT1CORE	187 (+)		1991 (-)		1880 (+)		1871 (+)
	1684 (+)		1111 (-)		1692 (+)		1707 (-)		289 (-)		1795 (+)		891 (+)	IBOX	1039 (-)		1688 (+)		1161 (-)		1241 (+)		1658 (+)		1402 (-)	MYB1AT	1324 (+)		18 (-)	INRNTPSADB	26 (-)		888 (+)		1736 (+)		1819 (-)		193 (+)		887 (-)	GT1GMSCAM4	889 (+)	MYB1AT	1751 (+)		317 (+)		490 (-)
	1685 (+)		1848 (-)		1745 (+)	IBOXCORE	831 (+)		468 (-)		1889 (+)		892 (+)	IBOXCORE	75 (+)		399 (-)	GT1CORE	1811 (-)		274 (-)		1749 (+)		1614 (-)	MYB2CONSENSUSAT	1264 (-)		111 (-)		32 (-)		894 (+)		1738 (+)		1879 (-)		32 (+)	POLASIG2	25 (+)		921 (+)		1779 (+)		1852 (+)		827 (-)
	1830 (+)	LTRECOREATCOR15	654 (-)		1865 (+)		78 (-)		644 (-)		841 (-)		893 (+)		1051 (+)		581 (-)	GT1GMSCAM4	592 (+)		837 (-)		1837 (+)	INRNTPSADB	412 (+)	MYBCORE	1264 (+)		117 (-)		574 (-)		900 (+)		1740 (+)	HDZIP2ATATHB2	823 (-)		1334 (+)		310 (+)		1075 (+)		1800 (+)		34 (-)		1970 (-)
	19 (-)	MARTBOX	564 (+)		28 (-)		308 (-)		667 (-)		1287 (-)		894 (+)		817 (-)		633 (-)		1262 (+)		951 (-)		192 (-)		542 (-)		1632 (-)		299 (-)		1047 (-)		1962 (+)		1742 (+)	HEXAMERATH4	1835 (+)		1669 (+)		1316 (+)		1218 (+)		1959 (+)		361 (-)		20 (-)
	298 (-)		565 (+)		71 (-)	INRNTPSADB	394 (+)		1180 (-)		1374 (-)		895 (+)		969 (-)		1146 (-)		1368 (+)	MYCATERD1	841 (+)		575 (-)		702 (-)		1255 (-)		671 (-)		1148 (-)		24 (-)		1744 (+)	IBOX	506 (-)		540 (-)		1252 (-)		1560 (-)		102 (-)		439 (-)		161 (-)
	904 (-)		566 (+)		211 (-)		1796 (+)		1222 (-)		1663 (-)		896 (+)		1040 (-)		1191 (-)		1451 (+)	MYCATRD22	841 (-)		1141 (-)		1358 (-)	MYBGAHV	506 (+)		1946 (-)	LECPLEACS2	72 (+)		48 (-)		1746 (+)	IBOXCORE	22 (+)		1364 (-)	POLASIG3	106 (+)		1810 (-)		680 (-)		1578 (-)		519 (-)
	1077 (-)		321 (-)		518 (-)		1841 (+)		1923 (-)		1904 (-)		1522 (+)		1374 (-)		1240 (-)		1907 (+)	MYCCONSENSUSAT	20 (+)		1886 (-)	LECPLEACS2	558 (+)	MYBST1	993 (+)	IBOXCORENT	16 (-)		242 (+)		705 (-)		1748 (+)		1255 (+)	LECPLEACS2	740 (+)		332 (-)	GTGANTG10	180 (+)		1815 (-)		1535 (-)		801 (-)
	1252 (-)	MYB1AT	105 (+)		524 (-)		1850 (+)	GT1GMSCAM4	566 (+)	POLASIG2	1648 (+)		1928 (+)	IBOXCORENT	1038 (-)		1846 (-)		1925 (+)		841 (+)	GT1MOTIFPSRBCS	821 (-)	LTRE1HVBLT49	1016 (-)		1532 (-)	INRNTPSADB	611 (+)	MARTBOX	1009 (+)		714 (-)		1750 (+)		507 (-)	LTRECOREATCOR15	1262 (+)	POLLEN1LELAT52	82 (+)		640 (+)	MYB1LEPR	311 (-)	L1BOXATPDF1	186 (+)		833 (-)
	1401 (-)		1153 (+)		1208 (-)		1906 (+)		260 (-)		885 (-)		1929 (+)	INRNTPSADB	633 (+)		1865 (-)		236 (-)		1396 (+)		1461 (-)	MARABOX1	606 (+)	MYCATERD1	1941 (+)		598 (+)		231 (-)		864 (-)		1752 (+)		627 (-)		1307 (+)		134 (+)		967 (+)	MYB2AT	851 (+)	LECPLEACS2	1374 (+)		1033 (-)
	97 (-)	MYB1LEPR	544 (+)		1229 (-)		1224 (-)		468 (-)	POLASIG3	390 (+)		1930 (+)		670 (+)		1902 (-)		538 (-)		1588 (+)	GTGANTG10	258 (+)	MRNA3ENDTAH3	1772 (-)		1482 (-)		1882 (+)		411 (-)		927 (-)		1754 (+)		669 (-)	MARTBOX	52 (+)		206 (+)		1918 (+)	MYB2CONSENSUSAT	851 (+)		144 (-)		1133 (-)
	103 (-)	MYB2AT	916 (-)		1234 (-)		64 (-)		667 (-)		1437 (+)		1931 (+)		10 (+)		1930 (-)		681 (-)		1595 (+)		304 (+)	MYB1AT	900 (+)	MYCATRD22	1482 (+)		1695 (-)	MYB1AT	633 (+)		937 (-)		1756 (+)		688 (-)		571 (-)		295 (+)		61 (-)	MYBATRD22	680 (-)	MARTBOX	588 (+)	GT1CORE	1820 (-)
	538 (-)	MYB2CONSENSUSAT	1593 (+)		1916 (-)		919 (-)		1180 (-)		1263 (-)		1932 (+)		519 (+)		1993 (-)		772 (-)		20 (-)		342 (+)		1193 (+)		1941 (-)		49 (-)		1781 (+)		976 (-)		1758 (+)		726 (-)	MYB1AT	1805 (+)		497 (+)		240 (-)	MYBCORE	676 (+)		589 (+)	GT1GMSCAM4	401 (+)
	708 (-)		916 (-)		1960 (-)	LTRE1HVBLT49	1414 (+)		1222 (-)		1397 (-)		686 (-)		1345 (+)	GTGANTG10	41 (+)		1160 (-)		841 (-)		396 (+)		1968 (+)	MYCCONSENSUSAT	212 (+)		220 (-)	MYBCORE	933 (-)		1596 (-)		1760 (+)		1385 (-)		624 (+)		638 (+)		586 (-)		1487 (+)		590 (+)		531 (+)
	709 (-)		1288 (-)		1972 (-)		1616 (+)	GTGANTG10	26 (+)		1666 (-)		1383 (-)		342 (-)		661 (+)	GTGANTG10	713 (+)		1396 (-)		711 (+)		655 (-)		432 (+)	LTRE1HVBLT49	84 (+)	MYBGAHV	392 (-)	GTGANTG10	167 (+)		1762 (+)	INRNTPSADB	401 (+)		28 (-)		678 (+)		879 (-)		851 (-)		591 (+)		563 (+)
	823 (-)	MYBCORE	916 (+)	HEXMOTIFTAH3H4	572 (+)	LTRECOREATCOR15	1710 (+)		531 (+)		1669 (-)		1384 (-)		1974 (-)		798 (+)		782 (+)		1588 (-)		930 (+)		1232 (-)		552 (+)	MARABOX1	683 (+)	MYBPZM	285 (-)		297 (+)		1764 (+)		1744 (+)		98 (-)		699 (+)		914 (-)	MYBGAHV	1026 (+)		592 (+)		1394 (+)
	1048 (-)		1288 (+)	IBOX	1117 (+)	MARABOX1	18 (+)		547 (+)		1672 (-)		1385 (-)	LECPLEACS2	305 (+)		1097 (+)		849 (+)		1595 (-)		1230 (+)		1385 (-)		1264 (+)	MARARS	926 (+)	MYBST1	1820 (+)		371 (+)		1766 (+)		61 (-)		653 (-)		897 (+)		1525 (-)		1147 (+)		593 (+)		1728 (+)
	1266 (-)		1285 (-)		290 (-)	MARTBOX	836 (-)		968 (+)	POLLEN1LELAT52	600 (+)		1386 (-)		41 (-)		1728 (+)		854 (+)	NAPINMOTIFBN	772 (+)		1730 (+)		1537 (-)		1382 (+)		489 (-)		397 (-)		1018 (+)		1768 (+)		1540 (-)		958 (-)		1076 (+)		1564 (-)	MYBPLANT	677 (-)		594 (+)		1794 (+)
	1292 (-)		1593 (-)	IBOXCORE	254 (+)		841 (-)		988 (+)		1555 (+)		1387 (-)		787 (-)		1757 (+)		1285 (+)		1423 (+)		579 (-)		1611 (-)		1462 (+)	MARTBOX	351 (+)	MYCCONSENSUSAT	440 (+)		1249 (+)		1770 (+)		1203 (-)		1792 (-)		1083 (+)		1743 (-)	MYBPZM	677 (-)		595 (+)		161 (-)
	1402 (-)	MYBCOREATCYCB1	1288 (-)		1018 (+)		843 (-)		1002 (+)		352 (-)		1388 (-)	LTRECOREATCOR15	1705 (-)		231 (-)		483 (-)	NODCON1GM	1037 (+)		588 (-)	MYB2CONSENSUSAT	1203 (+)		1482 (+)		533 (+)		605 (+)		1494 (+)		1772 (+)		1440 (-)		1850 (-)		1332 (+)		1980 (-)		877 (-)		596 (+)		519 (-)
GT1CORE	293 (+)	MYBGAHV	1734 (+)		1117 (+)	MYB1AT	793 (+)		1106 (+)		881 (-)		1389 (-)	MARABOX1	1593 (+)		775 (-)		1061 (-)	NODCON2GM	880 (+)		633 (-)		1290 (+)		1654 (+)		1814 (+)		641 (+)		650 (-)		1774 (+)		1468 (-)	MYB1LEPR	600 (-)		239 (-)	HDZIP2ATATHB2	948 (+)	MYBST1	686 (+)		597 (+)		801 (-)
GT1GMSCAM4	692 (+)	MYBPZM	1284 (+)		1498 (+)		1417 (+)		1417 (+)		1475 (-)		1390 (-)		1510 (-)		1808 (-)		1375 (-)		1510 (+)		717 (-)	MYBCORE	1206 (+)		1878 (+)		488 (-)		921 (+)		781 (-)		1776 (+)	IRO2OS	302 (+)	MYBATRD22	623 (+)		254 (-)	IBOXCORE	1167 (-)		731 (+)		598 (+)		1033 (-)
	732 (+)		443 (-)		291 (-)		1766 (+)		1432 (+)		1633 (-)		1555 (-)	MARTBOX	1068 (+)	HEXAMERATH4	755 (-)		1894 (-)		1519 (+)		753 (-)		1203 (-)		1941 (+)		902 (-)		1202 (+)		1221 (-)		1778 (+)	LECPLEACS2	1106 (+)	MYBCORE	200 (+)		1121 (-)	INRNTPSADB	516 (+)		1578 (+)		599 (+)		1133 (-)
	836 (+)	MYBST1	1943 (+)		983 (-)	MYB2CONSENSUSAT	302 (-)		246 (-)		1878 (-)		1556 (-)		1506 (+)	IBOXCORE	1742 (+)	HEXMOTIFTAH3H4	1063 (+)		1652 (+)		1467 (-)		1290 (-)		212 (-)		903 (-)		1320 (+)		1316 (-)		1780 (+)	LTRECOREATCOR15	440 (+)		242 (+)		1125 (-)		696 (+)		1734 (+)		600 (+)	GTGANTG10	277 (+)
	1006 (+)		140 (-)	INRNTPSADB	1404 (+)	MYBCORE	302 (+)		335 (-)	PROLAMINBOXOSGLUB1	1174 (-)		1557 (-)		1519 (+)		317 (-)	IBOX	671 (-)		1730 (+)		1869 (-)	MYBGAHV	287 (-)		432 (-)		904 (-)		1433 (+)		1506 (-)		1782 (+)	MARABOX1	1715 (+)	MYBGAHV	676 (+)		1129 (-)		730 (-)		1569 (-)		601 (+)		945 (+)
	1541 (+)	MYCATERD1	1490 (-)		41 (+)		1153 (-)		390 (-)	PYRIMIDINEBOXOSRAMY1A	530 (+)		1558 (-)		1469 (-)		412 (-)	IBOXCORE	64 (+)		1735 (+)	IBOX	76 (+)		1975 (-)		552 (-)		905 (-)		1914 (+)		1641 (-)		1784 (+)		1719 (+)		1205 (+)		1133 (-)		841 (-)	MYCATERD1	1061 (-)		602 (+)		1485 (+)
	97 (-)	MYCATRD22	1490 (+)		1971 (+)		554 (-)		736 (-)		667 (+)		1559 (-)		1588 (-)		1681 (-)		875 (+)		1884 (+)	IBOXCORE	5 (+)	MYBPLANT	1229 (-)		1264 (-)		906 (-)		440 (-)		1649 (-)		1786 (+)	MARTBOX	800 (+)	MYBPZM	226 (+)		1164 (-)		1834 (-)	MYCATRD22	1061 (+)		710 (+)		1544 (+)
	708 (-)	MYCCONSENSUSAT	788 (+)		1618 (-)	MYBCOREATCYCB1	1931 (+)		910 (-)		1627 (+)		1560 (-)		1968 (-)	INRNTPSADB	613 (+)		1972 (+)		1913 (+)		76 (+)	MYBPZM	1229 (-)		1382 (-)		907 (-)		605 (-)		1687 (-)		1788 (+)		1337 (-)	MYBST1	1286 (+)		1216 (-)		177 (-)	MYCCONSENSUSAT	624 (+)		711 (+)		1755 (+)
	1048 (-)		889 (+)		1682 (-)		302 (-)		1545 (-)	RAV1AAT	770 (+)		1561 (-)	MYB1AT	1271 (+)		402 (+)		1981 (+)		404 (-)		421 (+)	MYBST1	746 (+)		1462 (-)		908 (-)		641 (-)	IBOX	1496 (+)		1790 (+)		1898 (-)		639 (-)		1290 (-)		285 (-)		823 (+)		712 (+)		448 (-)
	1266 (-)		1055 (+)	L1BOXATPDF1	996 (+)		1523 (-)		1601 (-)		1229 (+)	MRNA3ENDTAH3	1807 (+)		1552 (+)		1842 (+)		645 (-)		497 (-)		1048 (+)		1859 (+)		1482 (-)		909 (-)		921 (-)	IBOXCORE	373 (+)		1792 (+)		1899 (-)	MYCATERD1	1038 (+)		1295 (-)	L1BOXATPDF1	9 (+)		1061 (+)		1063 (+)		776 (-)
	1292 (-)		1490 (+)	LECPLEACS2	816 (-)	MYBGAHV	1434 (+)		1734 (-)		585 (-)	MYB1AT	1360 (+)		843 (+)	L1BOXATPDF1	1026 (+)		672 (-)		852 (-)		1734 (+)		367 (-)		1654 (-)		910 (-)		1202 (-)		735 (+)		1794 (+)	MYB1AT	583 (+)	MYCATRD22	1038 (-)		1345 (-)	LECPLEACS2	15 (+)		1451 (+)		669 (-)		805 (-)
GTGANTG10	87 (+)		1593 (+)		1590 (-)	MYBPZM	358 (-)		1944 (-)		798 (-)		1945 (+)		1747 (+)		1129 (+)	INRNTPSADB	185 (+)		1247 (-)		1792 (+)		1124 (-)		1878 (-)		937 (-)		1320 (-)		1496 (+)		1796 (+)		160 (-)	MYCCONSENSUSAT	1038 (+)		1424 (-)		483 (-)		1573 (+)		670 (-)		1325 (-)
	526 (+)		1985 (+)	LRENPCABE	1982 (+)	MYBST1	1592 (+)	IBOXCORE	290 (-)		1055 (-)		164 (-)		1789 (+)	LECPLEACS2	304 (+)		1044 (+)		1340 (-)		1183 (-)		1403 (-)		1941 (-)		940 (-)		1433 (-)		91 (-)		1798 (+)		1531 (-)		1141 (+)	PREATPRODH	1034 (+)	LTRECOREATCOR15	184 (-)		624 (-)		671 (-)		1556 (-)
	876 (+)		788 (-)	LTRECOREATCOR15	131 (+)		1662 (+)		521 (-)	RBCSCONSENSUS	899 (+)		1006 (-)	MYB2CONSENSUSAT	1687 (+)		91 (-)		1266 (-)	NTBBF1ARROLB	579 (+)		1339 (-)	MYCATERD1	916 (+)	NAPINMOTIFBN	1641 (+)	MYB1AT	475 (+)		1914 (-)		574 (-)		1800 (+)	MYB2AT	1113 (+)		1688 (+)		951 (-)	MARARS	449 (-)		823 (-)		672 (-)		1884 (-)
	972 (+)		889 (-)	MARABOX1	1272 (+)	MYCCONSENSUSAT	1 (+)		645 (-)	REALPHALGLHCB21	779 (+)	MYB1LEPR	166 (+)		128 (-)		1652 (-)		1684 (-)	OSE1ROOTNODULE	1037 (+)	INRNTPSADB	455 (+)	MYCATRD22	916 (-)		613 (-)		1648 (+)	NODCON1GM	523 (+)		601 (-)		1802 (+)	MYB2CONSENSUSAT	1113 (+)		1038 (-)	PYRIMIDINEBOXOSRAMY1A	1143 (+)	MARTBOX	1687 (-)		1061 (-)		673 (-)		1974 (-)
	997 (+)		1055 (-)		1214 (-)		51 (+)		1711 (-)		1233 (+)	MYB26PS	730 (+)	MYBCORE	128 (+)	MARABOX1	848 (-)		1914 (-)	OSE2ROOTNODULE	880 (+)		495 (+)	MYCCONSENSUSAT	152 (+)		1942 (-)		58 (-)		572 (+)		727 (-)		1804 (+)		1644 (-)		1141 (-)		1281 (+)		1688 (-)		1451 (-)		674 (-)	HDZIP2ATATHB2	219 (-)
	1004 (+)		1490 (-)	MARTBOX	1239 (+)		142 (+)	INRNTPSADB	186 (+)		497 (-)	MYB2AT	1280 (+)		1687 (-)	MARARS	1421 (+)	L1BOXATPDF1	753 (+)		1510 (+)		212 (+)		305 (+)	NODCON1GM	568 (+)		700 (-)		1400 (+)		1701 (-)		1806 (+)		1913 (-)		1688 (-)		1287 (+)		1689 (-)		1573 (-)		675 (-)	HEXAMERATH4	586 (+)
	1156 (+)		1593 (-)		1354 (-)		214 (+)		256 (+)		981 (-)		1830 (+)		1391 (-)	MARTBOX	515 (+)	LEAFYATAG	24 (+)		1519 (+)		578 (+)		575 (+)		1616 (+)	MYBCOREATCYCB1	838 (+)		1854 (+)		1715 (-)		1808 (+)	MYBCORE	1644 (+)	NAPINMOTIFBN	1039 (-)		297 (-)		1690 (-)	NAPINMOTIFBN	1164 (-)		676 (-)	HEXAT	1910 (+)
	1174 (+)		1985 (-)		1676 (-)		1181 (+)		535 (+)	RHERPATEXPA7	284 (+)	MYB2CONSENSUSAT	1667 (+)	MYBCOREATCYCB1	1688 (+)		199 (-)	LECPLEACS2	1634 (+)		1652 (+)		650 (+)		916 (+)		63 (-)	MYBGAHV	1106 (+)		1944 (+)	IBOXCORENT	1496 (+)		1810 (+)		1913 (+)	NODCON1GM	546 (+)		899 (-)		1691 (-)	NODCON1GM	404 (+)		688 (-)	HEXMOTIFTAH3H4	1910 (-)
	1570 (+)	NODCON2GM	165 (+)	MYB1AT	1513 (-)		1343 (+)		1943 (+)	ROOTMOTIFTAPOX1	194 (+)		1280 (+)	MYBGAHV	1526 (-)		200 (-)	MARTBOX	533 (+)		1730 (+)		655 (+)		1203 (+)		121 (-)	MYBPLANT	78 (+)		1284 (-)	INRNTPSADB	541 (+)		1812 (+)		1113 (-)		1116 (+)		906 (-)		1692 (-)		450 (+)		1731 (-)	IBOX	1480 (+)
	1698 (+)		294 (-)	MYB2CONSENSUSAT	1202 (+)		1437 (+)		103 (-)		202 (+)		1830 (+)	MYBST1	443 (-)		201 (-)		193 (-)		1735 (+)		746 (+)		1224 (+)		1405 (-)	MYBPZM	80 (+)		1482 (-)		649 (+)		1814 (+)	MYBCOREATCYCB1	520 (+)		1414 (+)		1402 (-)		1693 (-)		1613 (+)		1732 (-)		789 (-)
	121 (-)		1034 (-)	MYBCORE	1202 (-)		1560 (+)		1395 (-)		735 (+)		160 (-)		849 (-)		1541 (-)		1769 (-)		1884 (+)		1876 (+)		1290 (+)		1995 (-)	MYBST1	512 (+)		1871 (-)		1705 (+)		1816 (+)	MYBPLANT	136 (-)		1762 (+)	RAV1AAT	760 (-)		1694 (-)		510 (-)		1733 (-)	IBOXCORE	614 (+)
	184 (-)		1432 (-)		179 (-)		1630 (+)	LECPLEACS2	153 (+)		930 (+)		1754 (-)		1178 (-)		1542 (-)		1926 (-)		1913 (+)		704 (-)		1349 (+)	NODCON2GM	151 (+)		726 (+)	NODCON2GM	302 (+)		1725 (+)		1818 (+)		162 (-)		449 (-)		1112 (-)	MYB1AT	1452 (+)		1867 (-)		1734 (-)		1023 (+)
	630 (-)		1902 (-)		264 (-)		1973 (+)	LTRECOREATCOR15	1832 (+)		1261 (+)	MYBATRD22	164 (-)	MYCATERD1	772 (+)		1543 (-)		1927 (-)		404 (-)		1378 (-)		1479 (+)		699 (+)		19 (-)		1735 (-)		546 (+)		1820 (+)	MYBPZM	136 (-)		1377 (-)		1115 (-)		1261 (-)	NODCON2GM	93 (+)	MYB1AT	1658 (+)		1068 (+)
	1715 (-)	OSE2ROOTNODULE	165 (+)	MYBCOREATCYCB1	443 (+)		1 (-)	MARTBOX	457 (+)		1364 (+)	MYBCORE	160 (+)		1814 (-)		1544 (-)	MYB1AT	1590 (+)		497 (-)		1919 (-)		1679 (+)		871 (+)	MYCCONSENSUSAT	441 (+)		1769 (-)		1662 (+)		1822 (+)	MYBST1	21 (+)	NODCON2GM	17 (+)	RAV1BAT	1985 (-)		1714 (-)		151 (+)		344 (-)		1480 (+)
HEXAT	1849 (+)		294 (-)	MYBGAHV	1294 (+)		51 (-)	MYB1AT	454 (-)		1421 (+)		1754 (+)	MYCATRD22	1814 (+)		1545 (-)		1934 (+)		852 (-)	LEAFYATAG	1061 (-)		152 (-)		1313 (+)		1135 (+)	NTBBF1ARROLB	68 (+)		1731 (+)		1824 (+)		871 (+)		434 (+)	REALPHALGLHCB21	102 (+)	MYBCORE	186 (+)		197 (+)		906 (-)		1665 (+)
	255 (-)		1034 (-)		991 (-)		142 (-)	MYB1LEPR	1260 (+)		1704 (+)		322 (-)		772 (-)		1546 (-)		310 (+)		1247 (-)	LECPLEACS2	354 (-)		305 (-)		1430 (+)		1298 (+)		692 (+)		62 (-)		1826 (+)		1785 (+)		928 (+)		649 (-)	MYBGAHV	24 (+)		213 (+)	MYBPLANT	1659 (+)		1871 (+)
HEXMOTIFTAH3H4	257 (+)		1432 (-)	MYBST1	253 (+)		214 (-)	MYBCORE	492 (-)		1873 (+)		1667 (-)	MYCCONSENSUSAT	128 (+)		1547 (-)		1812 (+)		1340 (-)		896 (-)		575 (-)		1526 (+)		441 (-)		134 (-)		1377 (-)		1828 (+)		250 (-)		1320 (+)		1970 (-)		674 (+)		219 (+)	MYCATERD1	1172 (+)		21 (-)
	1849 (-)		1902 (-)		627 (+)		1181 (-)	MYBGAHV	948 (-)		1901 (+)		1280 (-)		394 (+)		1548 (-)	MYB1LEPR	323 (+)	P1BS	948 (+)	MARTBOX	545 (+)		916 (-)		1777 (+)		1135 (-)		478 (-)		486 (-)		1830 (+)		457 (-)		1547 (+)	ROOTMOTIFTAPOX1	110 (+)		1006 (+)		1562 (-)		1228 (-)		790 (-)
IBOXCORE	1135 (+)	POLASIG1	102 (+)		1668 (+)		1343 (-)	MYBST1	291 (-)		201 (-)		1830 (-)		495 (+)		1689 (-)		1274 (+)		948 (-)		1170 (+)		1203 (-)		1812 (+)		1298 (-)		586 (-)	LECPLEACS2	1088 (+)		1832 (+)	MYCCONSENSUSAT	302 (+)		1947 (+)		330 (+)		1051 (+)		1935 (-)	MYCATRD22	1228 (+)	INRNTPSADB	804 (+)
	1485 (+)		326 (+)		984 (-)		1437 (-)		1272 (-)		274 (-)	MYBGAHV	937 (+)		772 (+)	MYB1AT	976 (+)	MYB2CONSENSUSAT	283 (-)	POLASIG1	10 (+)		1304 (+)		1224 (-)		1915 (+)	NODCON1GM	1985 (+)		1411 (-)		69 (-)		1834 (+)		388 (+)		905 (-)		602 (+)		1842 (+)	NTBBF1ARROLB	493 (-)		1172 (-)		236 (-)
	1576 (+)		1526 (-)		1467 (-)		1560 (-)		1489 (-)		393 (-)		494 (-)		1338 (+)		1490 (+)	MYBCORE	283 (+)		281 (+)	MYB1AT	917 (-)		1290 (-)	NTBBF1ARROLB	1250 (-)	NODCON2GM	1045 (+)	OSE1ROOTNODULE	523 (+)		494 (-)		1836 (+)		415 (+)		1182 (-)		693 (+)	MYCATERD1	1789 (+)		1218 (-)	MYCCONSENSUSAT	1172 (+)		274 (-)
	1593 (+)	POLASIG2	816 (+)	MYCATERD1	869 (+)		1630 (-)		1609 (-)		440 (-)	MYBPLANT	730 (-)		1814 (+)		1966 (+)		649 (+)		534 (+)	MYBCOREATCYCB1	1753 (+)		1349 (-)	OSE1ROOTNODULE	568 (+)		1051 (+)		572 (+)		1143 (-)		1838 (+)		1644 (+)		1248 (-)		109 (-)	MYCATRD22	1789 (-)	OSE1ROOTNODULE	404 (+)		1228 (+)		1307 (-)
	20 (-)		1250 (+)		1183 (+)		1973 (-)	MYCATERD1	1414 (+)		581 (-)	MYBST1	182 (+)		1828 (+)		343 (+)		938 (-)		652 (+)	MYBGAHV	1107 (-)		1479 (-)		1616 (+)		1394 (+)		1400 (+)	MARABOX1	1619 (+)		1840 (+)		1913 (+)		1891 (-)		147 (-)	MYCCONSENSUSAT	629 (+)		450 (+)		1296 (+)		1752 (-)
	299 (-)		93 (-)		1634 (+)	NODCON1GM	828 (+)		247 (-)		756 (-)		1161 (-)		128 (-)		1233 (+)	MYBCOREATCYCB1	283 (-)		1008 (+)		1179 (-)		1679 (-)		63 (-)		1665 (+)		1854 (+)		1623 (+)		1842 (+)		302 (-)	NTBBF1ARROLB	1914 (-)		531 (-)		979 (+)		1613 (+)		1172 (-)		85 (-)
	539 (-)		1189 (-)	MYCATRD22	869 (-)		1465 (+)	MYCATRD22	247 (+)		929 (-)	MYCCONSENSUSAT	160 (+)		394 (-)		591 (-)	MYBGAHV	765 (-)		1126 (+)		1551 (-)	NAPINMOTIFBN	167 (-)		121 (-)		1755 (+)		1944 (+)	MARARS	1116 (+)		1844 (+)		388 (-)	OPAQUE2ZMB32	290 (+)		558 (-)		1674 (+)		510 (-)		1228 (-)		942 (-)
	824 (-)	POLASIG3	73 (-)		1183 (-)		343 (-)		1414 (-)		1363 (-)		325 (+)		495 (-)	MYB1LEPR	813 (+)	MYBPLANT	417 (-)		1158 (+)	MYBST1	1340 (-)		1880 (-)		1405 (-)		1876 (+)		1284 (-)	MARTBOX	72 (+)		1846 (+)		415 (-)	OSE1ROOTNODULE	546 (+)		601 (-)		1729 (+)		1867 (-)		1296 (-)	IRO2OS	605 (+)
	1253 (-)		76 (-)		1634 (-)		1730 (-)	MYCCONSENSUSAT	247 (+)		1689 (-)		1262 (+)		772 (-)	MYB2AT	1851 (-)	MYBPZM	632 (-)		1140 (-)	MYCCONSENSUSAT	237 (+)	NODCON1GM	315 (-)		1995 (-)		1899 (+)		1482 (-)		1193 (+)		1848 (+)		1644 (-)		1116 (+)		692 (-)		1789 (+)	OSE2ROOTNODULE	93 (+)	NODCON1GM	1502 (+)	LEAFYATAG	1824 (+)
INRNTPSADB	831 (-)	POLLEN1LELAT52	358 (+)	MYCCONSENSUSAT	421 (+)		1845 (-)		1414 (+)		1699 (-)		1667 (+)		1338 (-)	MYB2CONSENSUSAT	1523 (+)	MYBST1	702 (+)		1222 (-)		966 (+)		1621 (-)	OSE2ROOTNODULE	151 (+)		1911 (+)		1871 (-)		1735 (+)		1850 (+)		1913 (-)		1414 (+)		702 (-)		1822 (+)		151 (+)		1508 (+)	MARABOX1	377 (-)
	1567 (-)		1147 (+)		869 (+)	NODCON2GM	238 (+)		1429 (+)		1741 (-)		1754 (+)		1814 (-)		1851 (-)		1745 (+)		1778 (-)		1075 (+)	NODCON2GM	82 (+)		699 (+)		1923 (+)	OSE2ROOTNODULE	302 (+)		1736 (+)		1852 (+)	NODCON1GM	119 (+)		1762 (+)	RYREPEATBNNAPA	200 (-)		1907 (+)		197 (+)		474 (-)	MARTBOX	564 (-)
	1730 (-)		1172 (+)		1108 (+)		325 (+)		1548 (+)		1771 (-)		1798 (+)		1828 (-)	MYBATRD22	1232 (+)		673 (-)	POLASIG2	542 (+)		1127 (+)		882 (+)		871 (+)		639 (-)		1735 (-)		1737 (+)		1854 (+)		841 (+)		449 (-)	S1FBOXSORPS1L21	188 (-)		629 (-)		213 (+)		792 (-)		565 (-)
	1001 (-)		1425 (+)		1160 (+)		758 (+)		247 (-)		1900 (-)		1949 (+)	NODCON2GM	1037 (+)	MYBCORE	1526 (+)	MYCATERD1	626 (+)		253 (-)		237 (-)		216 (-)		1313 (+)		952 (-)		1769 (-)		1738 (+)		1856 (+)		1728 (+)		1377 (-)	SBOXATRBCS	720 (-)		979 (-)		219 (+)		1894 (-)		566 (-)
L1BOXATPDF1	1551 (-)		1547 (+)		1183 (+)		1876 (+)		1414 (-)	RYREPEATBNNAPA	690 (+)		160 (-)	NTBBF1ARROLB	207 (+)		1851 (+)		559 (-)		671 (-)		966 (-)		708 (-)		1430 (+)		1218 (-)	P1BS	953 (+)		1739 (+)		1858 (+)		513 (-)	OSE2ROOTNODULE	17 (+)	SEF3MOTIFGM	1304 (-)		1674 (-)		1562 (-)		1928 (-)	MYB1AT	868 (+)
LECPLEACS2	1283 (+)		1709 (+)		1202 (+)		273 (-)		1429 (-)		956 (+)		325 (-)		484 (+)		1523 (-)	MYCATRD22	559 (+)	POLASIG3	29 (+)		1075 (-)		1904 (-)		1526 (+)		1440 (-)		953 (-)		178 (-)		1860 (+)		690 (-)		434 (+)	SEF4MOTIFGM7S	523 (+)		1729 (-)		1935 (-)	NODCON2GM	1115 (+)		1821 (+)
LRENPCABE	1851 (+)		84 (-)		1634 (+)		648 (-)		1548 (-)		958 (-)		1262 (-)		731 (+)		287 (-)		626 (-)		32 (+)		1127 (-)		1913 (-)		1777 (+)		1694 (-)	POLASIG1	58 (+)		179 (-)		1862 (+)		728 (-)		928 (+)		1326 (+)		1789 (-)	P1BS	1566 (+)		1819 (+)		6 (-)
LTRE1HVBLT49	454 (+)		162 (-)		421 (-)		865 (-)	NAPINMOTIFBN	299 (+)		1177 (-)		1667 (-)		736 (+)	MYBCOREATCYCB1	290 (-)	MYCCONSENSUSAT	59 (+)		105 (+)	NAPINMOTIFBN	464 (+)		1948 (-)		1812 (+)		1980 (-)		231 (+)		221 (-)		1864 (+)		897 (-)		1320 (+)		143 (-)		1822 (-)		1566 (-)		1903 (+)		1209 (-)
LTRECOREATCOR15	728 (-)		168 (-)		869 (-)		1204 (-)	NODCON1GM	1378 (+)	RYREPEATGMGY2	690 (+)		1754 (-)		799 (-)	MYBGAHV	313 (-)		559 (+)		1265 (+)	NODCON1GM	424 (+)	NTBBF1ARROLB	549 (+)		1915 (+)	NTBBF1ARROLB	1551 (+)		750 (+)		222 (-)		1866 (+)	NODCON2GM	343 (+)		1547 (+)		1941 (-)		1907 (-)	POLASIG1	390 (+)		1552 (-)		1285 (-)
MARABOX1	3 (+)		245 (-)		1108 (-)		1221 (-)		345 (-)		956 (+)		1798 (-)		1758 (-)	MYBPLANT	1809 (+)		618 (+)		242 (-)		521 (+)		749 (-)	P1BS	260 (+)		1971 (+)		769 (+)		223 (-)		1868 (+)		609 (+)		1947 (+)	SORLIP1AT	1206 (+)	NAPINMOTIFBN	1530 (+)		964 (+)		1597 (-)	MYB2CONSENSUSAT	781 (+)
MARTBOX	1125 (+)		454 (-)		1160 (-)		1233 (-)		1015 (-)		957 (-)		1949 (-)	OSE2ROOTNODULE	1037 (+)	MYBPZM	1811 (+)		626 (+)		597 (-)		487 (-)		754 (-)		1839 (+)		1170 (-)		1165 (+)	MYB1AT	116 (+)		1870 (+)		653 (+)		905 (-)		350 (-)	NODCON1GM	291 (+)		20 (-)	NTBBF1ARROLB	128 (+)	MYBCORE	59 (+)
	1627 (-)		573 (-)		1183 (-)		1261 (-)	NODCON2GM	136 (+)	RYREPEATLEGUMINBOX	690 (+)	NAPINMOTIFBN	222 (-)	POLASIG1	797 (+)	MYCCONSENSUSAT	697 (+)		924 (+)		897 (-)		1615 (-)	OSE1ROOTNODULE	315 (-)		260 (-)	OSE1ROOTNODULE	1985 (+)		1397 (+)		1149 (+)		1872 (+)		1774 (+)		1182 (-)	SREATMSD	597 (-)		736 (+)	POLASIG2	616 (+)		293 (+)		781 (-)
	1630 (-)		577 (-)		1202 (-)		1921 (-)		253 (+)		956 (+)	NODCON1GM	397 (+)		879 (+)		786 (+)		1376 (+)	POLLEN1LELAT52	832 (+)	NODCON2GM	133 (+)		1621 (-)		1839 (-)	OSE2ROOTNODULE	1045 (+)		1697 (+)		1084 (-)		1874 (+)		1860 (+)		1248 (-)	SURECOREATSULTR11	406 (-)		1106 (+)		1215 (+)		300 (+)	MYBCOREATCYCB1	838 (-)
	1631 (-)		972 (-)		1634 (-)	OSE1ROOTNODULE	828 (+)		274 (+)		957 (-)		1032 (+)		1219 (+)		998 (+)		1542 (+)		943 (+)		629 (+)	OSE2ROOTNODULE	82 (+)	POLASIG1	608 (+)		1051 (+)		1832 (+)		1887 (-)		1876 (+)		1688 (-)		1891 (-)	SV40COREENHAN	454 (+)		1231 (+)		1546 (+)		1124 (+)	MYBGAHV	1070 (+)
	1632 (-)		1182 (-)	NODCON1GM	807 (+)		1465 (+)		280 (+)	RYREPEATVFLEB4	956 (+)		1703 (+)		1278 (+)		1364 (+)		1548 (+)		1034 (+)		86 (-)		882 (+)		641 (+)		1394 (+)		539 (-)		1913 (-)		1878 (+)	NTBBF1ARROLB	1431 (-)	P1BS	1465 (+)		664 (+)		1796 (+)		1828 (+)		66 (-)		1650 (+)
	1633 (-)		1583 (-)		1774 (+)		343 (-)		286 (+)		956 (-)		620 (-)		1305 (+)		1405 (+)		59 (-)		1200 (+)		109 (-)		216 (-)		1132 (+)		1665 (+)		694 (-)		1937 (-)		1880 (+)	OSE1ROOTNODULE	119 (+)		1465 (-)	TAAAGSTKST1	67 (+)		435 (-)		1985 (+)		490 (-)		12 (-)
	1634 (-)	PREATPRODH	839 (+)		349 (-)		1730 (-)		354 (+)	S1FBOXSORPS1L21	1450 (+)		1081 (-)		1593 (+)		1523 (+)		559 (-)		1231 (+)		270 (-)		708 (-)		1157 (+)		1755 (+)		1013 (-)	MYB2CONSENSUSAT	1866 (-)		1882 (+)		841 (+)	POLASIG1	127 (+)		173 (+)		1201 (-)		1275 (-)	OSE1ROOTNODULE	1502 (+)	MYBPLANT	1206 (-)
MYB1AT	174 (+)	PYRIMIDINEBOXHVEPB1	319 (-)		1933 (-)		1845 (-)		403 (+)		1596 (+)		1427 (-)		209 (-)		697 (-)		618 (-)		1262 (+)		307 (-)		1904 (-)		1196 (+)		1876 (+)		1840 (-)	MYBCORE	1866 (+)		1884 (+)		1728 (+)		497 (+)		313 (+)		1256 (-)		1435 (-)		1508 (+)		1992 (-)
	1884 (+)	PYRIMIDINEBOXOSRAMY1A	649 (-)	NODCON2GM	121 (+)	OSE2ROOTNODULE	238 (+)		804 (+)		1787 (+)	NODCON2GM	253 (+)		526 (-)		786 (-)		626 (-)		1310 (+)		1427 (-)		1913 (-)		1345 (+)		1899 (+)	POLASIG2	11 (+)	MYBCOREATCYCB1	1929 (+)		1886 (+)		513 (-)		567 (+)		437 (+)		1499 (-)	POLASIG3	60 (+)		474 (-)	MYBST1	980 (+)
	480 (-)	QELEMENTZMZM13	695 (-)		1211 (+)		325 (+)		1559 (+)		1251 (-)		709 (+)		1069 (-)		998 (-)		924 (-)		1324 (+)		1498 (-)		1948 (-)		1666 (+)		1911 (+)		239 (+)		1107 (-)		1888 (+)		690 (-)		574 (+)		813 (+)	NODCON2GM	222 (+)		414 (+)		792 (-)		1664 (+)
MYBCORE	292 (+)	RAV1AAT	174 (-)		837 (-)		758 (+)		1621 (+)	SBOXATRBCS	503 (-)		1676 (+)		1075 (-)		1364 (-)		1376 (-)		1371 (+)	NTBBF1ARROLB	1720 (+)	POLASIG1	606 (+)		914 (-)		1923 (+)		475 (+)	MYBGAHV	832 (+)		1890 (+)		728 (-)		587 (+)		1065 (+)		750 (+)		417 (+)		1894 (-)		1402 (-)
	307 (-)		177 (-)		1380 (-)		1876 (+)		1628 (+)	SEF1MOTIF	1901 (+)		44 (-)		1510 (-)		1405 (-)		1542 (-)		520 (-)		1331 (-)		610 (+)		1009 (-)		639 (-)		1459 (+)	MYBPLANT	117 (+)		1892 (+)		897 (-)		56 (-)		64 (-)		830 (+)		480 (+)		1928 (-)		1550 (-)
	680 (-)		538 (-)		1763 (-)		273 (-)		1907 (+)	SEF3MOTIFGM	1894 (+)		883 (-)		1514 (-)		1523 (-)		1548 (-)		634 (-)	OSE1ROOTNODULE	424 (+)		633 (+)		1018 (-)		952 (-)		97 (-)	MYBPZM	119 (+)		1894 (+)	OSE2ROOTNODULE	343 (+)		522 (-)		1358 (-)		1160 (+)		1350 (+)	OSE2ROOTNODULE	1115 (+)	MYCATERD1	1866 (-)
MYBCOREATCYCB1	1874 (+)	RAV1BAT	889 (+)		1844 (-)		648 (-)		1985 (+)	SEF4MOTIFGM7S	889 (+)		921 (-)		1520 (-)	NAPINMOTIFBN	916 (+)	NAPINMOTIFBN	1497 (+)		1704 (-)		521 (+)		687 (+)		1034 (-)		1218 (-)		315 (-)		1521 (-)		1896 (+)		609 (+)		1380 (-)	TATABOX3	357 (+)		1556 (+)		522 (-)		1819 (+)	MYCATRD22	1866 (+)
MYBGAHV	1191 (-)	RBCSCONSENSUS	921 (+)	NTBBF1ARROLB	483 (+)		865 (-)		1991 (+)		1284 (+)		1594 (-)	POLASIG2	874 (+)		33 (-)	NODCON1GM	1597 (+)		1772 (-)		487 (-)		1182 (+)		1175 (-)		1440 (-)	POLASIG3	236 (+)	MYBST1	1871 (+)		1898 (+)		653 (+)	POLASIG2	737 (+)	TATABOX4	113 (-)		1571 (+)		1411 (-)		1903 (+)	MYCCONSENSUSAT	266 (+)
MYBPLANT	477 (-)		1011 (+)	OSE1ROOTNODULE	807 (+)		1204 (-)		48 (-)		1377 (+)		1654 (-)		1117 (+)		1768 (-)		1978 (+)		1881 (-)		1615 (-)		1531 (+)	POLASIG2	197 (+)		1694 (-)		402 (+)	MYCCONSENSUSAT	291 (+)		1900 (+)		1774 (+)		1243 (+)	TATABOX5	517 (+)		361 (-)		1414 (-)		1552 (-)		605 (+)
MYBPZM	1324 (-)		508 (-)		1774 (+)		1221 (-)	OSE1ROOTNODULE	1378 (+)		1423 (+)	NTBBF1ARROLB	933 (+)		1189 (+)	NODCON1GM	3 (+)		716 (-)		1905 (-)	OSE2ROOTNODULE	133 (+)		1700 (+)		246 (+)		1980 (-)		405 (+)		1866 (+)		1902 (+)		1860 (+)		47 (-)		521 (+)		787 (-)	POLLEN1LELAT52	50 (+)		1597 (-)		637 (+)
MYBST1	300 (-)		718 (-)		349 (-)		1233 (-)		345 (-)		1640 (+)		990 (+)		1258 (+)		670 (+)		1048 (-)		1910 (-)		629 (+)		1827 (+)		680 (+)	POLASIG1	683 (+)		408 (+)		1883 (+)		1904 (+)		1688 (-)		468 (-)		888 (+)		896 (-)		448 (+)	P1BS	377 (+)		704 (+)
	1941 (-)	RHERPATEXPA7	1603 (+)		1933 (-)		1261 (-)		1015 (-)		1706 (+)	OSE1ROOTNODULE	397 (+)		1477 (+)		561 (-)		1958 (-)	PRECONSCRHSP70A	140 (-)		86 (-)		1944 (+)		1247 (+)		687 (+)		411 (+)		291 (-)		1906 (+)	PALBOXAPC	393 (-)	POLASIG3	3 (+)		1239 (+)		1147 (-)		613 (+)		444 (+)		781 (+)
MYCATERD1	871 (+)		393 (-)	OSE2ROOTNODULE	121 (+)		1921 (-)	OSE2ROOTNODULE	136 (+)		655 (+)		1032 (+)		1548 (+)		577 (-)	NODCON2GM	212 (+)		66 (-)		109 (-)		326 (-)		1906 (+)		834 (+)		514 (+)		1866 (-)		1908 (+)	POLASIG1	1512 (+)		571 (+)		215 (-)		1222 (-)		892 (+)		377 (-)		1866 (+)
	1338 (+)	ROOTMOTIFTAPOX1	132 (+)		1211 (+)	POLASIG1	18 (+)		253 (+)		1095 (-)		1703 (+)		1755 (+)		600 (-)		777 (+)	PROLAMINBOXOSGLUB1	554 (-)		270 (-)		448 (-)		269 (-)		940 (+)		1121 (+)		1883 (-)		1910 (+)		1625 (+)		814 (+)		976 (-)		1242 (-)		946 (+)		444 (-)		266 (-)
	1392 (-)		779 (+)		837 (-)		515 (+)		274 (+)		1747 (-)		620 (-)		1796 (+)	NODCON2GM	335 (+)		866 (+)	PYRIMIDINEBOXHVEPB1	1255 (-)		307 (-)		551 (-)	POLASIG3	857 (+)		1387 (+)		1124 (+)	NAPINMOTIFBN	252 (-)		1912 (+)		1703 (+)		1240 (+)	TATABOXOSPAL	857 (+)		1283 (-)		1208 (+)	POLASIG1	435 (+)		605 (-)
MYCATRD22	1392 (+)		822 (+)		1380 (-)		817 (+)		280 (+)	SITEIIATCYTC	912 (+)		1081 (-)		1903 (+)		1816 (+)		948 (+)	QARBNEXTA	1499 (-)		1427 (-)		759 (-)		884 (+)		1546 (+)		1181 (+)	NODCON1GM	732 (+)		1914 (+)		1715 (+)		1566 (+)		889 (+)		1987 (-)		1312 (+)		957 (+)		637 (-)
	871 (-)		954 (+)		1763 (-)		836 (+)		286 (+)	SORLIP2AT	1136 (+)		1427 (-)	POLASIG3	283 (+)	NTBBF1ARROLB	380 (+)		1756 (+)	RAV1AAT	49 (+)		1498 (-)		1253 (-)		905 (+)		537 (-)		1726 (+)		907 (+)		1916 (+)		1719 (+)		1786 (+)	TATCCAOSAMY	260 (-)	NTBBF1ARROLB	30 (+)		1771 (+)		1408 (+)		704 (-)
	1338 (-)		1064 (+)		1844 (-)		846 (+)		354 (+)		1128 (-)	OSE2ROOTNODULE	253 (+)		583 (+)		715 (+)		1855 (+)		148 (+)	POLASIG1	557 (+)		1763 (-)		1833 (+)		882 (-)		1829 (+)		109 (-)		1918 (+)		1723 (+)		1880 (+)		988 (-)		551 (+)		1938 (+)		50 (-)		781 (-)
MYCCONSENSUSAT	84 (+)		1086 (+)	P1BS	1572 (+)		1022 (+)		403 (+)		1137 (-)		709 (+)		1302 (+)		1279 (-)		305 (-)		486 (+)		1329 (+)	POLASIG2	827 (+)		130 (-)		1815 (-)		191 (-)		948 (-)		1920 (+)		93 (-)		51 (-)	TATCCAYMOTIFOSRAMY3D	987 (-)		368 (-)		134 (-)		302 (-)		1866 (-)
	168 (+)		1636 (+)		1668 (+)	POLASIG3	1953 (+)		804 (+)	SORLREP3AT	1035 (+)		1676 (+)		1987 (+)	OSE1ROOTNODULE	3 (+)		894 (-)		780 (+)		1404 (+)		663 (-)		324 (-)	POLASIG2	1420 (+)		742 (-)		1369 (-)		1922 (+)		576 (-)		558 (-)	TBOXATGAPB	657 (+)	OSE1ROOTNODULE	291 (+)		140 (-)		1053 (-)	NODCON1GM	429 (+)
	178 (+)		1947 (+)		1572 (-)		1956 (+)		1559 (+)	SREATMSD	1144 (+)		44 (-)		183 (-)		670 (+)		1985 (-)		1121 (+)		546 (-)		1235 (-)		577 (-)		358 (-)	POLLEN1LELAT52	7 (+)	NODCON2GM	1530 (+)	CURECORECR	1254 (+)		642 (-)		683 (-)	TELOBOXATEEF1AA1	500 (+)		736 (+)		146 (-)		1241 (-)		678 (+)
	556 (+)		1977 (+)		1668 (-)		10 (-)		1621 (+)	SURE1STPAT21	1474 (-)		883 (-)		708 (-)		561 (-)		1990 (-)		1336 (+)		1169 (-)		1994 (-)		628 (-)		1539 (-)		105 (+)	NTBBF1ARROLB	353 (-)		1254 (-)		740 (-)		1085 (-)		881 (-)		1106 (+)		210 (-)	POLASIG2	108 (+)		1277 (+)
	633 (+)		314 (-)	POLASIG1	1272 (+)		376 (-)		1628 (+)	SURECOREATSULTR11	490 (-)		921 (-)		711 (-)		577 (-)	NTBBF1ARROLB	1194 (+)		1628 (+)		1174 (-)	POLASIG3	407 (+)		1719 (-)		1863 (-)		124 (+)	OSE1ROOTNODULE	732 (+)	DOFCOREZM	233 (+)		1094 (-)	POLLEN1LELAT52	168 (+)	UP2ATMSD	500 (+)		1231 (+)		229 (-)		135 (+)		1851 (+)
	714 (+)		630 (-)		1276 (+)		1175 (-)		1907 (+)		708 (-)		1594 (-)		885 (-)		600 (-)		1 (-)		226 (-)		1722 (-)		614 (+)		1722 (-)	POLASIG3	822 (+)		1296 (+)		907 (+)		307 (+)	POLASIG2	1086 (+)		210 (+)		882 (-)		1796 (+)		233 (-)		684 (+)		538 (-)
	871 (+)		640 (-)		1357 (+)	POLLEN1LELAT52	481 (+)		1985 (+)		1603 (-)		1654 (-)		920 (-)	OSE2ROOTNODULE	335 (+)		66 (-)		991 (-)		1991 (-)		617 (+)	POLLEN1LELAT52	16 (+)		825 (+)		1353 (+)		109 (-)		328 (+)		913 (-)		354 (+)	WBBOXPCWRKY1	140 (-)		435 (-)		255 (-)		1371 (+)		1814 (-)
	1171 (+)		821 (-)		1214 (-)		522 (+)		1991 (+)	TAAAGSTKST1	463 (+)	P1BS	528 (+)		930 (-)		1816 (+)		1098 (-)		1290 (-)	POLASIG2	1649 (+)		824 (+)		138 (+)		828 (+)		677 (-)		948 (-)		333 (+)	POLASIG3	245 (+)		538 (+)	WBOXATNPR1	141 (-)		1201 (-)		276 (-)		479 (-)	NODCON2GM	80 (+)
	1338 (+)		953 (-)		1218 (-)		669 (+)		48 (-)		635 (+)		1158 (+)	POLLEN1LELAT52	51 (+)	P1BS	997 (+)	OSE1ROOTNODULE	1597 (+)	RBCSCONSENSUS	608 (+)		900 (-)		1248 (+)		1214 (+)		831 (+)		1005 (-)		1369 (-)		350 (+)		821 (+)		1114 (+)	WBOXHVISO1	140 (-)		1256 (-)		376 (-)	POLASIG3	1140 (+)		798 (+)
	1392 (+)		1003 (-)	POLASIG2	1222 (-)		853 (+)	POLASIG1	1136 (+)		1119 (+)		528 (-)		438 (+)		997 (-)		1978 (+)		1104 (+)	POLASIG3	385 (+)		1937 (+)		1220 (+)		945 (+)		1287 (-)	OSE2ROOTNODULE	1530 (+)		423 (+)		893 (+)		1151 (+)		316 (-)		1499 (-)		630 (-)		1423 (+)		1104 (+)
	84 (-)		1063 (-)		1409 (-)		861 (+)	POLASIG3	934 (+)		408 (-)		1158 (-)		579 (+)	PALBOXLPC	1806 (+)		716 (-)		1292 (-)		1671 (+)		642 (-)		1239 (+)		1312 (+)		1488 (-)	P1BS	1871 (+)		624 (+)		1132 (+)		1198 (+)	WBOXNTCHN48	316 (-)	OSE2ROOTNODULE	222 (+)		841 (-)		1791 (+)		1119 (+)
	168 (-)		1535 (-)	POLASIG3	195 (+)		870 (+)		1077 (+)		884 (-)	POLASIG1	394 (+)		619 (+)	POLASIG1	1127 (+)		1048 (-)	REALPHALGLHCB21	706 (+)		185 (-)		1470 (-)		1280 (+)		1483 (+)	PREATPRODH	1754 (+)		1871 (-)		668 (+)		736 (-)		1842 (+)	WBOXNTERF3	140 (-)		750 (+)		1192 (-)		419 (-)		574 (-)
	178 (-)		1625 (-)		579 (+)		901 (+)	POLLEN1LELAT52	582 (+)		1142 (-)		686 (+)		780 (+)		1337 (+)		1958 (-)		798 (-)		188 (-)		1813 (-)		1285 (+)		1426 (-)		1050 (-)	POLASIG1	409 (+)		695 (+)		770 (-)		1894 (+)		316 (-)		830 (+)		1979 (-)		519 (-)		1313 (-)
	556 (-)		1704 (-)		582 (+)		961 (+)		1515 (+)		1320 (-)		1233 (+)		1125 (+)		1358 (+)	OSE2ROOTNODULE	212 (+)		1927 (-)		313 (-)	POLLEN1LELAT52	696 (+)		1423 (+)		1533 (-)	PYRIMIDINEBOXHVEPB1	1969 (-)		992 (+)		703 (+)		799 (-)		1993 (+)		1407 (-)		1160 (+)	PREATPRODH	1095 (+)		546 (-)		1713 (-)
	633 (-)		1976 (-)		585 (+)		1065 (+)		173 (-)	TATABOX2	1773 (+)		1357 (+)		1216 (+)		1634 (+)		777 (+)	ROOTMOTIFTAPOX1	204 (+)		1085 (-)		1824 (+)		1567 (+)		1559 (-)	PYRIMIDINEBOXOSRAMY1A	263 (-)		1282 (+)		714 (+)		825 (-)		14 (-)	WRKY71OS	120 (+)		1556 (+)		1810 (+)		1062 (-)		1751 (-)
	714 (-)	RYREPEATBNNAPA	1462 (-)		588 (+)		1164 (+)		180 (-)		1417 (-)		1589 (+)		1545 (+)		408 (-)		866 (+)		755 (+)		1303 (-)		1951 (+)		352 (-)	POLLEN1LELAT52	48 (+)		1527 (-)		1619 (+)		719 (+)	POLLEN1LELAT52	112 (+)		72 (-)		1954 (+)		1571 (+)	PRECONSCRHSP70A	1531 (+)		1680 (-)	NTBBF1ARROLB	1978 (+)
	871 (-)	S1FBOXSORPS1L21	901 (-)		591 (+)		1480 (+)		262 (-)	TATABOX3	1686 (-)		864 (-)		1584 (+)		516 (-)		948 (+)		964 (+)		1460 (-)		3 (-)		930 (-)		89 (+)		1786 (-)		1623 (+)		724 (+)		229 (+)		154 (-)		141 (-)		361 (-)		1636 (-)	POLLEN1LELAT52	32 (+)		853 (-)
	1171 (-)	SEF1MOTIF	817 (-)		594 (+)		1566 (+)		271 (-)	TATABOX4	147 (+)		1151 (-)		1780 (+)		605 (-)		1756 (+)		1083 (+)		1994 (-)		77 (-)		944 (-)		587 (+)	QELEMENTZMZM13	551 (+)		1627 (+)		730 (+)		853 (+)		197 (-)		317 (-)		787 (-)		1473 (-)		229 (+)	OSE1ROOTNODULE	429 (+)
	1338 (-)		636 (-)		845 (+)		1580 (+)		277 (-)		1743 (+)	POLASIG2	389 (+)		1873 (+)		848 (-)		1855 (+)		1094 (+)	POLLEN1LELAT52	46 (+)		279 (-)		972 (-)		1350 (+)		456 (-)		73 (-)		738 (+)		1127 (+)		218 (-)		1408 (-)		896 (-)	PROLAMINBOXOSGLUB1	95 (-)		460 (+)		678 (+)
	1392 (-)		1700 (-)		1280 (+)		1585 (+)		283 (-)		1938 (+)		789 (+)		1877 (+)		852 (-)		305 (-)		1163 (+)		83 (+)		319 (-)		1648 (-)		1436 (+)	RAV1AAT	444 (-)		204 (-)		778 (+)		1202 (+)		511 (-)	XYLAT	122 (+)		1147 (-)	PYRIMIDINEBOXOSRAMY1A	342 (+)		859 (+)		1277 (+)
NAPINMOTIFBN	1668 (-)	SEF3MOTIFGM	1868 (+)		1283 (+)		1636 (+)		305 (-)		791 (-)		1187 (+)		1959 (+)		1254 (-)		894 (-)		1219 (+)		283 (+)		659 (-)		1751 (-)		1575 (+)		825 (-)		1194 (-)		805 (+)		1240 (+)		656 (-)				1222 (-)		1272 (+)		889 (+)		1851 (+)
NODCON1GM	54 (+)		541 (-)		1286 (+)		1650 (+)		450 (-)	TATABOX5	574 (+)		1398 (+)		1966 (+)		1656 (-)		1985 (-)		1428 (+)		870 (+)		890 (-)		1758 (-)		1579 (+)		846 (-)	POLASIG2	1286 (+)		832 (+)		1277 (+)		661 (-)				1242 (-)		1394 (+)		977 (+)		538 (-)
	1573 (+)	SEF4MOTIFGM7S	1855 (+)		1289 (+)		1655 (+)		470 (-)		1288 (+)		1584 (+)		639 (-)	POLASIG2	970 (+)		1990 (-)		1577 (+)		941 (+)		1525 (-)		1762 (-)		1744 (+)		1655 (-)		1484 (+)		886 (+)		1315 (+)		703 (-)				1283 (-)		1428 (+)		984 (+)		1814 (-)
	1656 (+)		181 (+)		1354 (+)		196 (-)		669 (-)		1375 (+)		1820 (+)		661 (-)		1208 (+)	POLASIG1	196 (+)		71 (-)		1025 (+)	PREATPRODH	1212 (-)		1772 (-)		1983 (+)	REALPHALGLHCB21	1115 (+)		156 (-)		893 (+)		1320 (+)		923 (-)				1987 (-)	QELEMENTZMZM13	1862 (+)		1187 (+)	OSE2ROOTNODULE	80 (+)
NODCON2GM	274 (+)		1864 (-)		1385 (+)		244 (-)		830 (-)		1673 (+)		489 (-)		1381 (-)		1607 (+)		610 (+)		510 (-)		1288 (+)	PRECONSCRHSP70A	43 (+)	PREATPRODH	84 (-)		1996 (+)		1782 (+)		957 (-)		897 (+)		1592 (+)		1317 (-)			POLASIG1	1434 (+)	RAV1AAT	120 (-)		1320 (+)		798 (+)
	439 (+)	SORLREP3AT	189 (-)		646 (-)		349 (-)		1130 (-)		1905 (+)		669 (-)		1949 (-)		382 (-)		1769 (+)		754 (-)		1317 (+)	PYRIMIDINEBOXHVEPB1	846 (+)	PRECONSCRHSP70A	1260 (+)		270 (-)	ROOTMOTIFTAPOX1	719 (+)	POLASIG3	54 (+)		901 (+)		1596 (+)		1855 (-)				1766 (+)		607 (-)		1367 (+)		1104 (+)
	501 (+)	SORLREP5AT	1461 (+)		1315 (-)		388 (-)		1182 (-)		389 (-)		805 (-)	PRECONSCRHSP70A	1720 (+)		1440 (-)		1785 (+)		789 (-)		1374 (+)	PYRIMIDINEBOXOSRAMY1A	272 (+)	PROLAMINBOXOSGLUB1	1613 (+)		370 (-)		740 (+)		86 (+)		905 (+)		1600 (+)		1935 (-)				48 (-)	RBCSCONSENSUS	55 (+)		1549 (+)		1119 (+)
	747 (+)	SP8BFIBSP8BIB	598 (+)		1348 (-)		985 (-)		1224 (-)		764 (-)	POLASIG3	78 (+)	PYRIMIDINEBOXOSRAMY1A	1110 (-)	POLASIG3	274 (+)		1841 (+)		835 (-)		1395 (+)		1520 (+)	PYRIMIDINEBOXHVEPB1	666 (+)		407 (-)		900 (+)		20 (-)		914 (+)		1685 (+)		1950 (-)				130 (-)	REALPHALGLHCB21	1752 (+)		1743 (+)		574 (-)
	1461 (+)	SREATMSD	139 (+)		1488 (-)		1695 (-)		1451 (-)		1436 (-)		150 (+)	RAV1AAT	1429 (+)		437 (+)		497 (-)		1063 (-)		1430 (+)		1506 (-)	PYRIMIDINEBOXOSRAMY1A	1535 (+)		415 (-)		907 (+)		565 (-)		918 (+)		346 (-)	PREATPRODH	192 (+)				720 (-)		1960 (+)		1765 (+)		1313 (-)
	1864 (+)	SURECOREATSULTR11	1440 (+)	POLLEN1LELAT52	183 (+)	PREATPRODH	404 (-)		1456 (-)		1776 (-)		216 (+)		1644 (+)		1666 (+)		534 (-)		1093 (-)		1657 (+)	QELEMENTZMZM13	257 (-)		1223 (-)		720 (-)		1069 (+)		1197 (-)		931 (+)		606 (-)	PRECONSCRHSP70A	1307 (+)			POLASIG2	859 (+)		679 (-)		1048 (-)		1713 (-)
	1987 (+)	TAAAGSTKST1	355 (+)		437 (+)		717 (-)		1575 (-)	TATABOXOSPAL	1674 (+)		235 (+)	RBCSCONSENSUS	382 (-)		1971 (+)		1039 (-)		1162 (-)		1748 (+)	RAV1AAT	72 (+)		1897 (-)		1042 (-)		1139 (+)	POLLEN1LELAT52	219 (+)		937 (+)		617 (-)		1403 (-)				32 (-)	RHERPATEXPA7	623 (+)		1070 (-)		1751 (-)
NTBBF1ARROLB	1717 (+)		860 (+)		840 (+)		1349 (-)		1821 (-)		1719 (+)		350 (+)	REALPHALGLHCB21	1272 (+)		124 (-)		1051 (-)		1576 (-)		1836 (+)		1833 (+)	RAV1AAT	296 (+)		1048 (-)		1762 (+)		313 (+)		952 (+)		694 (-)	PYRIMIDINEBOXOSRAMY1A	439 (+)				55 (-)		1225 (+)		1479 (-)	POLASIG1	629 (+)
	768 (-)		1072 (+)		1095 (+)	PRECONSCRHSP70A	1391 (-)		1954 (-)		300 (-)		773 (+)		1790 (+)		519 (-)	POLASIG2	1616 (+)	SEBFCONSSTPR10A	721 (-)		1933 (+)		239 (-)		1300 (+)		1267 (-)		1822 (+)		405 (+)		961 (+)		746 (-)		1269 (+)				335 (-)	ROOTMOTIFTAPOX1	434 (+)		1604 (-)		1848 (+)
	1566 (-)		1767 (+)		1452 (+)	PROLAMINBOXOSGLUB1	46 (-)		1988 (-)	TATAPVTRNALEU	147 (-)		1012 (+)	ROOTMOTIFTAPOX1	41 (+)		746 (-)		179 (-)	SEF1MOTIF	1219 (+)		1969 (+)		1313 (-)		1632 (+)		1336 (-)		1837 (+)		461 (+)		965 (+)		1171 (-)	QELEMENTZMZM13	1757 (+)				1385 (-)		692 (+)		1624 (-)		377 (-)
OPAQUE2ZMB32	1847 (+)		975 (-)		1604 (+)	PYRIMIDINEBOXHVEPB1	1733 (+)		1994 (-)		1743 (-)		1070 (+)		298 (+)		1218 (-)		841 (-)		1158 (-)		194 (-)	REALPHALGLHCB21	1740 (+)		1805 (+)		1821 (-)		1996 (+)		671 (+)		1206 (+)		1177 (-)	RAV1AAT	1138 (+)			POLASIG3	146 (+)		702 (+)		1675 (-)		381 (-)
OSE1ROOTNODULE	54 (+)	TATABOX2	636 (+)		1626 (+)	PYRIMIDINEBOXOSRAMY1A	183 (+)	PREATPRODH	66 (-)		1938 (-)		1184 (+)		309 (+)		1250 (-)		1581 (-)	SEF3MOTIFGM	1803 (-)		413 (-)		654 (-)		1884 (+)		1827 (-)		75 (-)		677 (+)		1216 (+)		1183 (-)		243 (-)				946 (+)		834 (+)		1812 (-)		1361 (-)
	1573 (+)		1700 (+)		1736 (+)		249 (+)	PRECONSCRHSP70A	1832 (+)	TATCCACHVAL21	1145 (+)		1206 (+)		429 (+)		1303 (-)	POLASIG3	193 (+)	SEF4MOTIFGM7S	1089 (-)		621 (-)		1227 (-)		729 (-)		1920 (-)		245 (-)		887 (+)		1288 (+)		1189 (-)	REALPHALGLHCB21	27 (-)				949 (+)		1022 (+)		1897 (-)		1448 (-)
	1656 (+)		1193 (-)		1766 (+)		1692 (+)	PROLAMINBOXOSGLUB1	395 (-)	TATCCAOSAMY	1145 (+)		1209 (+)		455 (+)	POLLEN1LELAT52	781 (+)		888 (+)		1189 (-)		784 (-)		1231 (-)		987 (-)	PYRIMIDINEBOXHVEPB1	1060 (+)		414 (-)		893 (+)		1294 (+)		1223 (-)		97 (-)				1443 (+)		1409 (+)		1951 (-)	POLASIG2	347 (+)
OSE2ROOTNODULE	274 (+)		1358 (-)		1782 (+)		1495 (-)	PYRIMIDINEBOXOSRAMY1A	170 (+)	TATCCAYMOTIFOSRAMY3D	1145 (+)		1289 (+)		514 (+)		1104 (+)		991 (+)		1622 (-)		809 (-)		1610 (-)		1190 (-)		633 (-)		739 (-)		899 (+)		1300 (+)		1748 (-)		760 (-)				51 (-)		1845 (+)		1991 (-)		555 (+)
	439 (+)	TATABOX3	133 (+)		1840 (+)		1550 (-)		1921 (+)	TBOXATGAPB	100 (-)		679 (-)		587 (+)		1296 (+)		1510 (+)		654 (-)		1143 (-)	ROOTMOTIFTAPOX1	235 (+)		1572 (-)	PYRIMIDINEBOXOSRAMY1A	412 (+)		763 (-)		1961 (+)		1309 (+)		1932 (-)		957 (-)				1192 (-)		1879 (+)	POLLEN2LELAT52	1029 (+)		1561 (+)
	501 (+)	TATABOX4	634 (+)		1928 (+)		1620 (-)		84 (-)		227 (-)		969 (-)		696 (+)		1479 (+)		45 (-)		1128 (-)		1241 (-)		506 (+)		1580 (-)		569 (+)		894 (-)		26 (-)		1317 (+)	PREATPRODH	412 (+)		1791 (-)				1336 (-)		420 (-)	PREATPRODH	558 (+)		388 (-)
	747 (+)		11 (-)		6 (-)	RAV1AAT	312 (+)		1517 (-)		903 (-)	POLLEN1LELAT52	114 (+)		787 (+)		1502 (+)		1672 (-)	SORLIP1AT	1383 (+)		1888 (-)		932 (+)	RHERPATEXPA7	485 (-)		575 (+)		899 (-)		36 (-)		1325 (+)	PRECONSCRHSP70A	695 (-)	RHERPATEXPA7	1002 (+)				1898 (-)		483 (-)		1093 (+)		498 (-)
	1461 (+)		185 (-)		11 (-)		936 (+)	RAV1AAT	913 (+)		1188 (-)		372 (+)		814 (+)		1510 (+)		1749 (-)		844 (-)	PREATPRODH	494 (+)		940 (+)	ROOTMOTIFTAPOX1	79 (+)		923 (+)		1231 (-)		44 (-)		4 (-)	PYRIMIDINEBOXOSRAMY1A	198 (-)		802 (-)				1901 (-)		691 (-)		425 (-)	POLASIG3	352 (+)
	1864 (+)	TATABOX5	754 (+)		317 (-)		1153 (+)		1165 (+)	UPRMOTIFIIAT	1204 (+)		475 (+)		860 (+)		1531 (+)	POLLEN1LELAT52	366 (+)	SURE1STPAT21	1307 (+)		707 (-)		1100 (+)		103 (+)		496 (-)		1315 (-)		707 (-)		13 (-)	RAV1AAT	361 (+)	ROOTMOTIFTAPOX1	23 (+)			POLLEN1LELAT52	888 (+)		701 (-)	PYRIMIDINEBOXOSRAMY1A	46 (+)		1161 (+)
	1987 (+)		1527 (+)		352 (-)		1868 (+)		1336 (+)	WBOXATNPR1	139 (+)		552 (+)		904 (+)		1662 (+)		1261 (+)	SURE2STPAT21	1856 (+)	PRECONSCRHSP70A	735 (+)		1582 (+)		957 (+)		624 (-)		1689 (-)		716 (-)		47 (-)		1664 (+)		116 (+)				920 (+)		739 (-)		1983 (+)		1355 (+)
PALBOXAPC	322 (+)		325 (-)		794 (-)		1256 (-)		1887 (+)		834 (+)		830 (+)		1570 (+)		1698 (+)		1367 (+)	SURECOREATSULTR11	570 (+)	PYRIMIDINEBOXOSRAMY1A	31 (-)		1723 (+)		1058 (+)		1785 (-)		1836 (-)		866 (-)		83 (-)		1793 (+)		1467 (+)				956 (+)		831 (-)		331 (-)		1386 (+)
POLASIG1	3 (+)	TATABOXOSPAL	818 (-)		956 (-)		1441 (-)		1890 (+)		1539 (+)		835 (+)		1743 (+)		1703 (+)		1588 (+)		1650 (-)		48 (-)		1732 (+)		1688 (+)	QELEMENTZMZM13	1190 (-)		1976 (-)		939 (-)		157 (-)		256 (-)		1542 (+)				1058 (+)		1021 (-)		862 (-)		1577 (+)
	7 (+)	TATAPVTRNALEU	184 (+)		1069 (-)		1977 (-)		1893 (+)		1192 (-)		840 (+)		1913 (+)		1708 (+)		1912 (+)	T/GBOXATPIN2	1500 (-)	RAV1AAT	159 (+)		1811 (+)		46 (-)	RAV1AAT	549 (+)	S1FBOXSORPS1L21	90 (+)		951 (-)		174 (-)		1609 (-)		348 (-)				1286 (+)		1068 (-)	QELEMENTZMZM13	307 (-)		619 (-)
	68 (+)		634 (-)		1246 (-)	REALPHALGLHCB21	794 (+)		512 (-)	WBOXHVISO1	537 (+)		1613 (+)		295 (-)		1713 (+)		238 (-)		1640 (-)		162 (+)		485 (-)		102 (-)		1100 (+)		248 (+)		972 (-)		389 (-)	RBCSCONSENSUS	1611 (-)		743 (-)				1936 (+)		1353 (-)	RAV1AAT	1714 (+)		1227 (-)
	111 (+)	TBOXATGAPB	1222 (+)		1252 (-)		356 (-)		725 (-)		835 (+)		1985 (+)		308 (-)		1718 (+)		433 (-)	TAAAGSTKST1	1981 (+)		168 (+)		561 (-)		142 (-)		1125 (+)		1866 (+)		1060 (-)		510 (-)	REALPHALGLHCB21	1164 (+)		796 (-)				1088 (-)		1368 (-)		1717 (+)		1267 (-)
	217 (+)	TGTCACACMCUCUMISIN	965 (-)		1435 (-)	RHERPATEXPA7	1110 (+)	RBCSCONSENSUS	1757 (-)		871 (+)		506 (-)		441 (-)		1722 (+)		540 (-)		580 (-)		756 (+)		566 (-)		261 (-)		1749 (+)	S1FSORPL21	90 (+)		1100 (-)		584 (-)		159 (-)		986 (-)				1812 (-)		1408 (-)	RBCSCONSENSUS	1323 (+)		1439 (-)
	766 (+)	WBBOXPCWRKY1	986 (+)		1599 (-)		1119 (+)	REALPHALGLHCB21	117 (+)		943 (-)		510 (-)		454 (-)		240 (-)		774 (-)		1168 (-)		1587 (+)		727 (-)		712 (-)	RHERPATEXPA7	770 (+)	SEBFCONSSTPR10A	861 (-)		1583 (-)		974 (-)		775 (-)		1018 (-)			PYRIMIDINEBOXOSRAMY1A	1753 (-)		1567 (-)	REALPHALGLHCB21	1659 (+)	POLLEN1LELAT52	72 (+)
	864 (+)	WBOXATNPR1	987 (+)	PREATPRODH	759 (+)		1267 (+)	RHERPATEXPA7	1428 (+)		1191 (-)		536 (-)		461 (-)		330 (-)		945 (-)	TATABOX2	971 (+)		372 (-)		865 (-)		1109 (-)	ROOTMOTIFTAPOX1	8 (+)	SEF1MOTIF	1837 (+)		1588 (-)		1060 (-)	REBETALGLHCB21	1784 (+)		1129 (-)				1759 (-)		1695 (-)		905 (-)		261 (+)
	1488 (+)		1714 (+)		829 (+)		762 (-)		1430 (-)	WBOXNTERF3	537 (+)		706 (-)		513 (-)		1048 (-)		1730 (-)		1004 (+)	RBCSCONSENSUS	1011 (-)		929 (-)		1202 (-)		787 (+)		1832 (-)		1598 (-)		1065 (-)	ROOTMOTIFTAPOX1	553 (+)		1168 (-)			RAV1AAT	1142 (+)		1765 (-)	ROOTMOTIFTAPOX1	95 (+)		530 (+)
	1627 (+)		556 (-)		689 (-)	ROOTMOTIFTAPOX1	414 (+)	ROOTMOTIFTAPOX1	157 (+)		835 (+)		810 (-)		586 (-)		1795 (-)		1734 (-)	TATABOX3	346 (+)		1947 (-)		1068 (-)		1554 (-)		810 (+)		1227 (-)		1602 (-)		1070 (-)		662 (+)		1201 (-)				1786 (+)		1838 (-)		144 (+)		552 (+)
	1756 (+)		846 (-)	PYRIMIDINEBOXHVEPB1	1757 (-)		1819 (+)		206 (+)		871 (+)		1084 (-)		646 (-)		1837 (-)		1943 (-)		1780 (+)	REALPHALGLHCB21	916 (-)		1099 (-)		1687 (-)		1166 (+)	SEF3MOTIFGM	645 (-)		1609 (-)		1075 (-)		704 (+)		1466 (-)				203 (-)		1876 (-)		246 (+)		675 (+)
POLASIG2	419 (+)		931 (-)	PYRIMIDINEBOXOSRAMY1A	988 (+)		413 (-)		240 (+)		943 (-)		1094 (-)		695 (-)		1860 (-)	PREATPRODH	473 (+)		531 (-)	RHERPATEXPA7	928 (-)		1115 (-)	S1FBOXSORPS1L21	1053 (+)		1261 (+)	SEF4MOTIFGM7S	721 (+)		1614 (-)		1083 (-)		797 (+)		1569 (-)				534 (-)	RYREPEATBNNAPA	98 (-)		446 (+)		1574 (+)
	424 (+)	WBOXHVISO1	499 (+)		1237 (+)	SEBFCONSSTPR10A	467 (-)		313 (+)		1191 (-)		1518 (-)		786 (-)		1867 (-)		1345 (-)	TATABOX4	1947 (+)	ROOTMOTIFTAPOX1	183 (+)		1122 (-)		1966 (+)		1512 (+)		153 (-)		1683 (-)		1128 (-)		866 (+)	S1FBOXSORPS1L21	296 (+)			REALPHALGLHCB21	271 (+)	S2FSORPL21	718 (+)		624 (+)		1617 (+)
	737 (+)		988 (+)		358 (-)	SEF3MOTIFGM	856 (+)		408 (+)	WRKY71OS	140 (+)		1906 (-)		903 (-)		1895 (-)	PYRIMIDINEBOXHVEPB1	1924 (-)		1079 (-)		354 (+)		1131 (-)		1113 (-)		1837 (+)		1956 (-)		1754 (-)		1929 (-)		1286 (+)	SEF3MOTIFGM	1771 (+)				1260 (-)	SEF3MOTIFGM	973 (+)		1193 (+)		1657 (+)
	1280 (+)		1466 (+)		1360 (-)	SEF4MOTIFGM7S	409 (-)		1050 (+)		509 (+)		1912 (-)		1059 (-)		1904 (-)	PYRIMIDINEBOXOSRAMY1A	244 (+)	TATABOX5	243 (+)		428 (+)		1461 (-)		1694 (-)		7 (-)		1693 (-)		1763 (-)		1937 (-)		1395 (+)		1966 (+)				1328 (-)	SEF4MOTIFGM7S	1755 (-)		1476 (+)		1680 (+)
	1736 (+)		1715 (+)		1454 (-)		1072 (-)		1368 (+)		537 (+)		1916 (-)		1462 (-)		1995 (-)		531 (+)		1007 (-)		531 (+)		1579 (-)	SEBFCONSSTPR10A	1478 (+)		102 (-)	SORLIP1AT	758 (-)		1953 (-)	DPBFCOREDCDC3	1385 (-)		1560 (+)	SEF4MOTIFGM7S	250 (+)				1713 (-)		1797 (-)		1585 (+)		1727 (+)
	240 (-)		911 (-)		1556 (-)		1949 (-)		1702 (+)		835 (+)		1920 (-)		1658 (-)	PREATPRODH	426 (+)		973 (-)		1125 (-)		618 (+)		1695 (-)		555 (+)		491 (-)	SORLIP2AT	307 (-)	PREATPRODH	540 (+)	GADOWNAT	1025 (+)		248 (-)		960 (+)			ROOTMOTIFTAPOX1	351 (+)		966 (-)		1686 (+)		1758 (+)
	277 (-)	WBOXNTERF3	499 (+)		1740 (-)	SORLIP5AT	1351 (+)		156 (-)		871 (+)		1924 (-)		1740 (-)	PYRIMIDINEBOXOSRAMY1A	631 (+)	RAV1AAT	126 (+)		1264 (-)		896 (+)	S1FBOXSORPS1L21	1071 (+)		1387 (-)		803 (-)	SORLREP3AT	1378 (-)		1267 (+)	GAGA8HVBKN3	1396 (-)		552 (-)		129 (-)				483 (+)		1077 (-)		1779 (+)		1787 (+)
POLASIG3	159 (+)		695 (+)		1753 (-)	SP8BFIBSP8BIB	1076 (-)		205 (-)		1540 (+)	PREATPRODH	1957 (+)	RYREPEATBNNAPA	499 (-)		724 (+)		223 (+)	TATCCAOSAMY	837 (+)		1301 (+)		1802 (+)		1467 (-)		957 (-)	SREATMSD	396 (+)		1490 (-)		1398 (-)		794 (-)		1722 (-)				509 (+)		1647 (-)		1841 (+)		128 (-)
	1041 (+)		988 (+)	RAV1AAT	707 (-)	SURECOREATSULTR11	106 (+)		235 (-)		1862 (+)	PYRIMIDINEBOXHVEPB1	1526 (+)		1538 (-)		1991 (+)		297 (+)	TATCCAYMOTIFOSRAMY3D	837 (+)		1561 (+)	SBOXATRBCS	249 (-)	SEF1MOTIF	1550 (-)		1130 (-)	SURECOREATSULTR11	1368 (+)	PYRIMIDINEBOXHVEPB1	926 (+)		1400 (-)		1109 (-)	SORLIP5AT	189 (-)				564 (+)	SREATMSD	686 (-)		1873 (+)		492 (-)
	1581 (+)		1466 (+)		710 (-)		257 (+)		312 (-)		127 (-)		573 (-)	S1FBOXSORPS1L21	1330 (+)	QARBNEXTA	656 (+)		938 (+)	TBOXATGAPB	553 (+)		1679 (+)	SEF1MOTIF	723 (-)	SEF3MOTIFGM	1446 (-)		1260 (-)	TAAAGSTKST1	23 (+)	PYRIMIDINEBOXOSRAMY1A	41 (+)		1402 (-)		1258 (-)	SORLREP4AT	142 (+)				610 (+)		731 (-)		94 (-)		521 (-)
	74 (-)		1715 (+)		939 (-)		467 (+)		324 (-)		944 (-)	PYRIMIDINEBOXOSRAMY1A	702 (+)	SEBFCONSSTPR10A	664 (+)	RAV1AAT	136 (+)		1111 (+)		398 (-)		1897 (+)	SEF4MOTIFGM7S	177 (+)	SEF4MOTIFGM7S	1060 (+)	RYREPEATBNNAPA	794 (+)		134 (+)		861 (+)		1404 (-)		1340 (-)	SP8BFIBSP8BIB	1616 (-)				1002 (+)		1578 (-)		160 (-)		643 (-)
	203 (-)		911 (-)	REALPHALGLHCB21	1512 (-)		1114 (+)		636 (-)		949 (-)		1900 (+)	SEF1MOTIF	455 (+)		1400 (+)		1624 (+)		461 (-)		182 (-)		1584 (+)		1394 (+)	S1FBOXSORPS1L21	162 (+)		478 (+)		933 (+)		1406 (-)		1493 (-)		1635 (-)				1896 (+)		1734 (-)		445 (-)		647 (-)
	330 (-)	WRKY71OS	499 (+)	REBETALGLHCB21	252 (+)		1223 (+)		1914 (-)		954 (-)		202 (-)		1570 (+)		1432 (+)		1871 (+)		489 (-)		617 (-)		1650 (+)		1100 (+)		274 (-)		586 (+)		986 (+)		1408 (-)		1698 (-)	SREATMSD	638 (+)				18 (-)	SURECOREATSULTR11	805 (+)		455 (-)		829 (-)
	333 (-)		626 (+)	RHERPATEXPA7	1690 (-)		1246 (+)	S1FBOXSORPS1L21	1363 (+)		1192 (-)		379 (-)	SEF4MOTIFGM7S	571 (+)		1537 (+)		30 (-)		765 (-)		642 (-)		1539 (+)		1172 (+)		729 (-)		1399 (+)		1551 (+)		1410 (-)		1815 (-)	SURECOREATSULTR11	1369 (+)				107 (-)	TAAAGSTKST1	47 (+)		824 (-)		994 (-)
	336 (-)		695 (+)	ROOTMOTIFTAPOX1	332 (+)		1359 (+)		1706 (-)	XYLAT	613 (-)		563 (-)		1072 (+)		1409 (-)		444 (-)		1554 (-)		1265 (-)		1991 (+)		522 (-)		1160 (-)		1411 (+)		1580 (+)		1412 (-)	SEF1MOTIF	1560 (+)	TAAAGSTKST1	390 (+)				251 (-)		493 (+)		939 (-)		1035 (-)
	339 (-)		967 (+)		629 (+)		1888 (+)	SEF4MOTIFGM7S	1533 (+)				821 (-)		1517 (+)	RBCSCONSENSUS	1163 (+)		902 (-)	TCA1MOTIF	1983 (-)		1282 (-)		47 (-)		687 (-)	SEF1MOTIF	810 (+)		69 (-)		1658 (+)		1414 (-)	SEF3MOTIFGM	44 (+)		1094 (+)				346 (-)		619 (+)		946 (-)		1231 (-)
	402 (-)		988 (+)		644 (+)		721 (-)		70 (+)				907 (-)		1523 (+)	REALPHALGLHCB21	62 (+)		1552 (-)	TGACGTVMAMY	864 (+)		1300 (-)		869 (-)		111 (-)	SEF3MOTIFGM	1961 (+)		503 (-)		185 (-)		1416 (-)	SEF4MOTIFGM7S	155 (+)		1246 (+)				422 (-)		734 (+)		1192 (-)		1425 (-)
	1056 (-)		1466 (+)		722 (+)	TAAAGSTKST1	910 (+)		560 (+)				1764 (-)		330 (+)		977 (+)	RBCSCONSENSUS	1867 (+)	WBBOXPCWRKY1	1551 (-)		1539 (-)		1599 (-)		200 (-)		1991 (+)		538 (-)		229 (-)		1418 (-)		1921 (+)		1601 (+)				482 (-)		1218 (+)		1377 (-)		1892 (-)
	1129 (-)		1715 (+)		816 (+)		638 (-)		1765 (+)				1990 (-)	SORLIP1AT	1692 (+)		1967 (+)		329 (-)		1557 (-)		1743 (-)	SORLIP1AT	39 (+)		376 (-)	SEF4MOTIFGM7S	602 (+)		693 (-)		336 (-)		1420 (-)	SORLIP1AT	1909 (-)		1914 (+)				609 (-)		1233 (+)		1584 (-)	PREATPRODH	911 (-)
	1249 (-)		556 (-)		1169 (+)	TATABOX2	1059 (-)		1592 (-)			RAV1AAT	322 (+)	SP8BFIBSP8BIB	1357 (-)		590 (-)	REALPHALGLHCB21	311 (+)	WBOXATNPR1	959 (+)		1896 (-)		1501 (+)		623 (-)		1071 (+)	TATABOX2	227 (+)		680 (-)		1422 (-)	SP8BFIBSP8BIB	558 (+)		19 (-)				864 (-)		512 (-)		1778 (-)	PRECONSCRHSP70A	569 (-)
POLLEN1LELAT52	64 (+)		846 (-)		1313 (+)		1861 (-)	SITEIIATCYTC	1538 (+)				581 (+)	SURE1STPAT21	1122 (+)	RHERPATEXPA7	39 (-)		602 (+)		993 (+)		1961 (-)	SORLREP3AT	495 (+)		1065 (-)		1275 (+)		765 (+)		1007 (-)		1424 (-)	SREATMSD	21 (-)		1379 (-)				995 (-)	TATABOX2	1301 (-)		1794 (-)	PYRIMIDINEBOXHVEPB1	400 (-)
	371 (+)		912 (-)		1486 (+)	TATABOX4	684 (+)	SORLIP1AT	1751 (+)				1171 (+)	SURECOREATSULTR11	666 (-)		1095 (-)		1935 (+)		1615 (+)		1981 (-)	SORLREP4AT	786 (-)		1105 (-)		1514 (+)		1227 (+)		1013 (-)		1426 (-)	SURE1STPAT21	693 (-)		1522 (-)				1612 (-)	TATABOX3	1007 (+)	RYREPEATBNNAPA	924 (+)		562 (-)
	594 (+)		931 (-)		1590 (+)		1815 (-)		1828 (+)				1199 (+)	T/GBOXATPIN2	1318 (+)	ROOTMOTIFTAPOX1	7 (+)		419 (-)		1027 (-)	S1FBOXSORPS1L21	1200 (+)	SP8BFIBSP8BIB	859 (-)		1159 (-)		1536 (+)	TATABOX4	1978 (+)		1964 (-)		1428 (-)	SURECOREATSULTR11	409 (+)	TATABOX2	1327 (+)				1945 (-)	TATABOX4	43 (+)		1647 (+)		1793 (-)
	691 (+)	XYLAT	169 (-)		276 (-)	TATABOX5	11 (+)	SORLIP2AT	1539 (+)				1446 (+)	TAAAGSTKST1	576 (+)		91 (+)	RHERPATEXPA7	1061 (+)		1552 (-)		1592 (+)	SREATMSD	1402 (+)		1198 (-)		487 (-)	TATABOX5	139 (+)	QELEMENTZMZM13	695 (-)		1430 (-)		1772 (-)		1446 (+)				1958 (-)		594 (+)		1649 (-)	PYRIMIDINEBOXOSRAMY1A	843 (+)
	702 (+)				1021 (-)		514 (-)		1540 (-)				1551 (+)		616 (+)		122 (+)	ROOTMOTIFTAPOX1	94 (+)		1558 (-)	SEF3MOTIFGM	140 (+)		746 (-)		1589 (-)		936 (-)		192 (+)	RAV1AAT	321 (+)		1432 (-)	TAAAGSTKST1	1344 (+)		1702 (-)				1969 (-)		992 (+)	RYREPEATGMGY2	1647 (+)		1523 (-)
	1493 (+)				1103 (-)		835 (-)	SORLREP4AT	1215 (+)			REALPHALGLHCB21	1361 (+)		799 (+)		297 (+)		176 (+)		1586 (-)	SEF4MOTIFGM7S	549 (+)	SURE1STPAT21	318 (-)		1829 (-)		1076 (-)		695 (+)		324 (+)		1434 (-)		1431 (+)	TATABOX3	733 (+)			S1FBOXSORPS1L21	1188 (-)		1306 (+)		1648 (-)		1659 (-)
	1497 (+)				1135 (-)		845 (-)	SP8BFIBSP8AIB	768 (-)				1946 (+)		1280 (+)		308 (+)		477 (+)		1593 (-)		543 (+)	SURECOREATSULTR11	1906 (+)	SORLREP3AT	1541 (-)	SORLIP1AT	203 (-)		57 (-)		583 (+)		1436 (-)		515 (-)		1397 (+)			SEBFCONSSTPR10A	632 (+)		1930 (+)	RYREPEATLEGUMINBOX	1647 (+)		1789 (-)
	1511 (+)				1168 (-)		1021 (-)	SREATMSD	290 (+)				163 (-)		1307 (+)		395 (+)		737 (+)	WBOXHVISO1	1599 (+)		1253 (+)		1199 (-)	SP8BFIBSP8BIB	115 (-)	SORLIP5AT	1696 (+)		230 (-)		1454 (+)		1438 (-)		1751 (-)		345 (-)				911 (+)		26 (-)		1648 (-)	RAV1AAT	1842 (+)
	1676 (+)				1310 (-)		1952 (-)	SURECOREATSULTR11	166 (+)			ROOTMOTIFTAPOX1	615 (+)		1758 (+)		430 (+)		1094 (+)		388 (-)		178 (-)	TAAAGSTKST1	635 (+)	SREATMSD	993 (-)	SP8BFIBSP8BIB	1809 (+)		235 (-)		617 (-)		1440 (-)	TATABOX2	1562 (-)	TATABOX4	122 (+)				766 (-)		1303 (-)	RYREPEATVFLEB4	1647 (+)		48 (-)
	1763 (+)				1388 (-)	TATAPVTRNALEU	1814 (+)		856 (+)				1110 (+)		208 (-)		544 (+)		1119 (+)		440 (-)		327 (-)		749 (+)	SURECOREATSULTR11	1387 (+)		344 (-)		279 (-)		1394 (-)		1442 (-)	TATABOX3	1509 (-)		386 (+)				813 (-)	TATABOX5	21 (+)		1647 (-)		185 (-)
	99 (-)				1465 (-)	TATCCAOSAMY	1591 (-)		650 (-)				1539 (+)		485 (-)		765 (+)		1305 (+)		1551 (-)	SORLIP1AT	971 (+)		754 (+)		1467 (+)	SREATMSD	18 (+)		513 (-)		1399 (-)		1444 (-)	TATABOX4	835 (+)		1561 (+)			SEF1MOTIF	860 (-)		1144 (-)	S1FBOXSORPS1L21	503 (+)		312 (-)
	626 (-)				1485 (-)		1661 (-)	T/GBOXATPIN2	121 (+)				1741 (+)		732 (-)		806 (+)		1522 (+)		1557 (-)	SREATMSD	1339 (+)		1946 (+)		557 (-)	TAAAGSTKST1	1170 (+)		768 (-)		1839 (-)		1446 (-)		1404 (+)		1718 (+)				342 (-)	TATAPVTRNALEU	25 (+)	SEF4MOTIFGM7S	21 (+)		1198 (-)
	1050 (-)				1573 (-)	TRANSINITMONOCOTS	675 (-)		718 (+)				55 (-)		737 (-)		1017 (+)		1747 (+)	WBOXNTCHN48	388 (-)	SURECOREATSULTR11	66 (-)		6 (-)	T/GBOXATPIN2	484 (+)		1216 (+)		1120 (-)	RBCSCONSENSUS	919 (-)		1448 (-)		658 (-)		119 (-)			SEF4MOTIFGM7S	133 (+)		1302 (+)		1097 (+)	REALPHALGLHCB21	869 (+)
	1240 (-)				1589 (-)	WBOXATNPR1	370 (+)	TAAAGSTKST1	542 (+)				219 (-)	TATABOX2	915 (+)		1033 (+)		1940 (+)	WBOXNTERF3	1599 (+)	TAAAGSTKST1	7 (+)		467 (-)	TAAAGSTKST1	463 (+)		1609 (+)		1164 (-)	REALPHALGLHCB21	117 (+)		1450 (-)		1403 (-)		1607 (-)				339 (+)		43 (-)		1205 (+)		1822 (+)
PRECONSCRHSP70A	318 (+)			RYREPEATBNNAPA	666 (+)		1316 (+)		1372 (+)				596 (-)		33 (-)		1425 (+)		103 (-)		388 (-)		423 (+)		550 (-)		1211 (+)		1053 (-)		1180 (-)		1150 (+)		1452 (-)		1564 (-)	TATABOX5	52 (+)				907 (+)	TATCCAOSAMY	1569 (+)		1340 (+)		1208 (-)
	1394 (-)				670 (+)	WBOXNTERF3	320 (+)		1794 (+)				856 (-)		529 (-)		1469 (+)		170 (-)		440 (-)		728 (+)		662 (-)		1250 (+)		1552 (-)		1396 (-)		1083 (-)		1454 (-)		1753 (-)		1086 (+)				198 (+)		730 (-)		928 (-)		1994 (-)
PYRIMIDINEBOXHVEPB1	731 (-)				668 (-)		371 (+)		288 (-)				1045 (-)		1572 (-)		1652 (+)		596 (-)		1551 (-)		1260 (+)	TATABOX2	529 (+)		1333 (+)		1862 (-)		1696 (-)		1519 (-)		1456 (-)	TATABOX5	94 (+)		566 (-)				327 (+)		1577 (-)		1443 (-)	ROOTMOTIFTAPOX1	42 (+)
PYRIMIDINEBOXOSRAMY1A	1306 (+)			RYREPEATGMGY2	666 (+)		1705 (-)		296 (-)				1109 (-)	TATABOX3	430 (+)		121 (-)		694 (-)		1557 (-)		1331 (+)		723 (+)		1909 (+)		1972 (-)		1725 (-)		1886 (-)		1458 (-)		191 (+)		570 (-)				1009 (-)	TATCCAYMOTIFOSRAMY3D	1576 (-)		111 (-)		125 (+)
	465 (-)				670 (+)	WRKY71OS	320 (+)		437 (-)			RYREPEATBNNAPA	1680 (-)		697 (+)		193 (-)		1091 (-)	WRKY71OS	722 (+)		1406 (+)		1862 (+)		515 (-)	TATABOX2	288 (-)	TATCCAOSAMY	397 (+)		1912 (-)		1460 (-)		737 (+)		586 (-)				622 (-)	TBOXATGAPB	1667 (+)		437 (-)		198 (+)
	839 (-)				667 (-)		371 (+)		1017 (-)			S1FBOXSORPS1L21	1077 (-)		887 (+)		296 (-)		1118 (-)		864 (+)		1425 (+)		198 (-)		1407 (-)		812 (-)		1819 (-)	ROOTMOTIFTAPOX1	18 (+)		1462 (-)		741 (+)		813 (-)				728 (-)		305 (-)		1214 (-)		203 (+)
	921 (-)			RYREPEATLEGUMINBOX	666 (+)		492 (+)		1578 (-)				1326 (-)	TATABOX4	648 (+)		307 (-)		1455 (-)		960 (+)		1930 (+)	TATABOX4	1842 (+)	TATABOX2	1550 (+)	TATABOX3	1838 (+)	TATCCAYMOTIFOSRAMY3D	1818 (-)		69 (+)		1464 (-)		750 (+)		871 (-)			SURECOREATSULTR11	766 (+)	TELOBOXATEEF1AA1	1185 (-)		1832 (-)		488 (+)
	1320 (-)				670 (+)		1317 (+)		1791 (-)			SEF3MOTIFGM	1569 (+)		913 (+)		440 (-)		1519 (-)		994 (+)		489 (-)	TATABOX5	327 (+)	TATABOX3	1724 (+)		1543 (-)	TBOXATGAPB	462 (+)		126 (+)		1466 (-)		771 (+)		1239 (-)				813 (+)	UP2ATMSD	1940 (+)	SORLIP5AT	1536 (+)		657 (+)
	1560 (-)				667 (-)		1706 (-)	TATABOX2	862 (-)				1794 (+)		1464 (+)		539 (-)		1637 (-)		1599 (+)		1721 (-)		760 (+)		638 (-)	TATABOX4	817 (+)		947 (+)		151 (+)		1468 (-)		800 (+)	TATABOXOSPAL	466 (+)				634 (-)		355 (-)	SORLREP3AT	1486 (+)		950 (+)
RAV1AAT	81 (+)			RYREPEATVFLEB4	666 (+)	WUSATAg	1940 (+)	TATABOX5	1127 (+)			SEF4MOTIFGM7S	940 (-)		35 (-)		642 (-)		1690 (-)		1616 (+)	TATABOX3	382 (-)		1388 (+)	TATABOX4	48 (+)		1587 (+)		1741 (+)		201 (+)		1470 (-)		1095 (+)	TATAPVTRNALEU	386 (-)				1607 (-)		1186 (-)		163 (-)		1027 (+)
	199 (+)				666 (-)	XYLAT	328 (-)	TATABOXOSPAL	321 (-)				1202 (-)	TATABOX5	527 (+)		805 (-)		1697 (-)		389 (-)	TATABOX4	1785 (-)		1764 (+)		1539 (-)		1845 (+)		1963 (+)		494 (+)		1472 (-)		529 (-)		1718 (-)				1953 (-)	WBBOXPCWRKY1	1140 (-)		636 (-)		1130 (+)
	784 (+)			S1FBOXSORPS1L21	1868 (+)			TBOXATGAPB	394 (+)				1823 (-)		569 (+)		1075 (-)		1705 (-)		441 (-)	TATABOX5	189 (+)		406 (-)	TATABOX5	131 (+)		814 (-)		1891 (-)		1043 (+)		1474 (-)		820 (-)	TATCCAOSAMY	639 (+)			SV40COREENHAN	1022 (+)		248 (-)	SP8BFIBSP8BIB	515 (+)		1225 (+)
	1257 (+)			SEBFCONSSTPR10A	1205 (+)				740 (+)			SITEIIATCYTC	260 (+)		921 (+)		1468 (-)		1939 (-)		1027 (-)		547 (+)		605 (-)		325 (+)		1586 (-)	TGTCACACMCUCUMISIN	860 (-)		1143 (+)		1476 (-)		892 (-)	TBOXATGAPB	726 (+)				1792 (+)	WBOXATNPR1	826 (+)		743 (+)		1422 (+)
	1389 (+)			SEF3MOTIFGM	1630 (+)			UP1ATMSD	1535 (-)				1049 (+)		1070 (+)		1483 (-)	RYREPEATBNNAPA	561 (+)		1552 (-)		1086 (+)		609 (-)		629 (+)		1833 (-)	WBBOXPCWRKY1	454 (+)		1206 (+)		1478 (-)		1131 (-)	TELOBOXATEEF1AA1	171 (+)			TAAAGSTKST1	359 (+)		249 (-)	SV40COREENHAN	1026 (-)		1488 (+)
	433 (-)			SEF4MOTIFGM7S	155 (+)			WBBOXPCWRKY1	421 (-)			SORLREP3AT	105 (-)		1076 (+)	S1FBOXSORPS1L21	213 (+)		1665 (+)		1558 (-)		1170 (+)		613 (-)		793 (+)		1844 (-)	WBOXATNPR1	455 (+)		1539 (+)		1480 (-)		1140 (-)		1274 (-)				368 (+)		1141 (-)	TAAAGSTKST1	66 (+)		98 (-)
	1342 (-)				1540 (+)			WBOXATNPR1	1298 (+)			SREATMSD	182 (-)		1511 (+)		873 (-)	RYREPEATLEGUMINBOX	561 (+)		1586 (-)		1175 (+)		823 (-)		1010 (+)		1852 (-)		553 (-)		1751 (+)		1482 (-)		1714 (-)	TGACGTVMAMY	605 (-)				1768 (+)		1741 (-)		490 (+)		124 (-)
REALPHALGLHCB21	175 (+)				173 (-)				422 (-)			SURECOREATSULTR11	286 (+)		1515 (+)		1855 (-)	S1FBOXSORPS1L21	1779 (+)		1593 (-)		1304 (+)		1247 (-)		1019 (+)	TATABOX5	883 (+)		803 (-)		1813 (+)		1484 (-)		1718 (-)	TRANSINITDICOTS	42 (-)				31 (-)	WBOXHVISO1	749 (-)		1184 (+)		243 (-)
	479 (-)				231 (-)				516 (-)				1954 (+)		1521 (+)	SEBFCONSSTPR10A	609 (+)	SEF1MOTIF	176 (+)	WUSATAg	682 (+)		1461 (+)		1364 (-)		607 (-)		1427 (+)		1054 (-)		17 (-)		1486 (-)		1722 (-)	TRANSINITMONOCOTS	42 (-)				47 (-)		870 (-)		1507 (+)		949 (-)
RHERPATEXPA7	562 (-)				888 (-)				657 (-)				336 (-)		78 (-)	SEF1MOTIF	430 (+)		1087 (-)	XYLAT	916 (+)		670 (-)		1826 (-)		904 (-)		1534 (+)		1091 (-)		68 (-)		1488 (-)	TATABOXOSPAL	192 (+)	UP2ATMSD	171 (+)				437 (-)		1140 (-)		1756 (+)		1026 (-)
ROOTMOTIFTAPOX1	846 (+)			SITEIIATCYTC	337 (+)			WBOXHVISO1	969 (+)			TAAAGSTKST1	369 (+)		582 (-)		535 (-)	SEF4MOTIFGM7S	494 (+)				1403 (-)	TATABOXOSPAL	761 (+)		1156 (-)		1560 (+)	WBOXHVISO1	690 (+)		146 (-)		1490 (-)		1096 (+)		1275 (-)				552 (-)	WBOXNTERF3	749 (-)		129 (-)		1220 (-)
	902 (+)				388 (-)				421 (-)				396 (+)		878 (-)	SEF3MOTIFGM	1983 (-)		358 (-)				1844 (-)		1389 (+)		1195 (-)		1816 (+)		797 (+)		493 (-)		1492 (-)	TATAPVTRNALEU	657 (+)	WBBOXPCWRKY1	1758 (-)				1165 (-)		870 (-)		294 (-)		1299 (-)
	1045 (+)				417 (-)				1241 (-)				792 (+)		1218 (-)	SEF4MOTIFGM7S	310 (+)	SITEIIATCYTC	122 (-)			TATABOXOSPAL	1087 (+)		829 (-)		1344 (-)		682 (-)		945 (+)		532 (-)		1494 (-)		1563 (+)	WBOXATNPR1	1355 (+)				1346 (-)		1140 (-)		301 (-)		1389 (-)
	1127 (+)				430 (-)			WBOXNTERF3	969 (+)				1031 (+)		1277 (-)		405 (+)	SORLIP1AT	882 (+)			TBOXATGAPB	245 (-)		1112 (-)		1665 (-)		686 (-)		1053 (-)		1074 (-)		1496 (-)		1752 (+)		887 (-)			TATABOX2	7 (+)		248 (-)		794 (-)		1782 (-)
	1237 (+)			SORLIP1AT	865 (-)				421 (-)				1235 (+)		1592 (-)		593 (+)	SORLREP3AT	1502 (-)				830 (-)	TATCCAOSAMY	1124 (+)		1832 (-)		939 (-)		1414 (-)		1091 (-)		1498 (-)		835 (-)		1759 (-)				406 (+)		1863 (-)		1125 (-)	RYREPEATBNNAPA	360 (-)
	1289 (+)				1186 (-)				1241 (-)				1604 (+)	TATABOXOSPAL	456 (+)		823 (-)	SREATMSD	672 (+)				1503 (-)		745 (-)	TATABOXOSPAL	132 (+)		944 (-)	WBOXNTCHN48	796 (+)		1205 (-)		1500 (-)	TATCCAOSAMY	250 (+)	WBOXNTERF3	722 (-)				1581 (+)	WRKY71OS	827 (+)		1888 (-)	RYREPEATGMGY2	359 (-)
	1373 (+)				1955 (-)			WRKY71OS	881 (+)				711 (-)		876 (-)		1963 (-)	SV40COREENHAN	807 (-)			WBOXATNPR1	205 (+)		1858 (-)	TATAPVTRNALEU	1538 (+)		1311 (-)	WBOXNTERF3	456 (+)		1538 (-)		1502 (-)		20 (-)		1758 (-)				525 (-)		249 (-)	TATABOX2	53 (-)	RYREPEATLEGUMINBOX	359 (-)
	1521 (+)				1984 (-)				969 (+)				934 (-)		1119 (-)		189 (-)	TAAAGSTKST1	1 (+)				374 (+)	TATCCAYMOTIFOSRAMY3D	1124 (+)		48 (-)		1386 (-)		690 (+)	SEF1MOTIF	201 (+)		1504 (-)		870 (-)	WRKY71OS	370 (+)				1195 (-)		750 (-)	TATABOX4	62 (+)	S1FBOXSORPS1L21	1469 (+)
	230 (-)			SORLIP2AT	338 (+)				989 (+)				991 (-)		1354 (-)		973 (-)		66 (+)			WBOXHVISO1	1638 (-)		744 (-)	TGTCACACMCUCUMISIN	1479 (+)	TATABOXOSPAL	1561 (+)		797 (+)		1539 (+)		1506 (-)	TATCCAYMOTIFOSRAMY3D	250 (+)		1356 (+)			TATABOX3	510 (+)		871 (-)		952 (+)	SEBFCONSSTPR10A	1100 (+)
	845 (-)				388 (-)				1299 (+)				1150 (-)	TATAPVTRNALEU	34 (+)		1068 (-)		653 (+)			WBOXNTERF3	1638 (-)	TBOXATGAPB	1545 (+)	WBBOXPCWRKY1	1374 (+)		1309 (-)		945 (+)		1201 (-)		1508 (-)	WBBOXPCWRKY1	816 (-)		1824 (+)				98 (-)		1141 (-)		1083 (+)		1322 (+)
	880 (-)				417 (-)				1433 (+)			TATABOX3	1286 (-)		913 (-)		1876 (-)		1098 (+)			WRKY71OS	206 (+)		1973 (+)	WBOXATNPR1	415 (+)	TATAPVTRNALEU	813 (+)		1053 (-)		1534 (-)		1510 (-)	WBOXATNPR1	790 (-)		1904 (+)				143 (-)		1741 (-)		1496 (+)	SEF4MOTIFGM7S	328 (+)
	897 (-)				430 (-)				422 (-)			TATABOX4	521 (+)		1464 (-)	SURE1STPAT21	1476 (+)		1596 (+)				375 (+)	WBBOXPCWRKY1	219 (-)		1375 (+)		1832 (+)		1414 (-)	SEF3MOTIFGM	121 (+)		1512 (-)		817 (-)		1924 (+)			TATABOX4	355 (+)		1864 (-)		634 (-)		374 (+)
	1044 (-)			SORLREP3AT	1022 (-)				516 (-)				514 (-)	TATCCAOSAMY	443 (+)		1047 (-)		1983 (+)				448 (+)	WBOXATNPR1	1371 (+)		1676 (+)		1587 (-)		552 (-)	SEF4MOTIFGM7S	153 (+)		1514 (-)		1519 (-)		607 (-)				648 (+)				1074 (-)		433 (+)
	1103 (-)			SP8BFIBSP8BIB	235 (-)				616 (-)			TATABOX5	431 (+)	TATCCAYMOTIFOSRAMY3D	443 (+)	SURECOREATSULTR11	611 (-)		436 (-)				1639 (-)		220 (-)		1790 (+)	TATCCAOSAMY	725 (-)	WRKY71OS	456 (+)		818 (+)		1516 (-)		1654 (-)		723 (-)				990 (+)				1284 (-)		1305 (-)
	1112 (-)				1521 (-)				657 (-)				457 (+)	TOPOISOM	425 (+)	SV40COREENHAN	18 (+)		519 (-)						379 (-)		1487 (-)	TBOXATGAPB	233 (-)		690 (+)		1191 (+)		1518 (-)	WBOXHVISO1	816 (-)		887 (-)				1964 (+)			TATABOX5	51 (+)	SGBFGMGMAUX28	603 (-)
	1207 (-)				1527 (-)				893 (-)				865 (+)	TRANSINITMONOCOTS	1680 (-)		666 (+)		1050 (-)						1222 (-)	WBOXHVISO1	1376 (+)		518 (-)		797 (+)		1114 (+)		1520 (-)		1641 (-)		917 (-)				1971 (+)				547 (+)	SORLIP1AT	1864 (+)
	1236 (-)			SREATMSD	983 (+)				1242 (-)				1152 (+)	WBOXATNPR1	1139 (+)	T/GBOXATPIN2	656 (+)		1195 (-)					WBOXHVISO1	219 (-)		1658 (+)	TCA1MOTIF	1635 (-)		862 (+)		1939 (+)		1522 (-)	WBOXNTCHN48	1641 (-)		1759 (-)				354 (-)				1063 (+)		1764 (-)
	1286 (-)				253 (-)				1412 (-)				215 (-)	WBOXHVISO1	1140 (+)	TAAAGSTKST1	2 (+)	TATABOX2	1087 (+)						358 (-)	WBOXNTERF3	1376 (+)	WBOXATNPR1	176 (+)		945 (+)		82 (-)		1524 (-)	WBOXNTERF3	816 (-)		1862 (-)				429 (-)				1976 (+)	SORLIP5AT	1753 (+)
	1358 (-)			SURE1STPAT21	1434 (-)			XYLAT	1053 (-)				393 (-)		1632 (+)		1279 (+)		819 (-)						378 (-)		1658 (+)		364 (+)		553 (-)		994 (-)		1526 (-)		1641 (-)						467 (-)				1139 (-)	SORLREP3AT	337 (+)
	1939 (-)			SURECOREATSULTR11	1687 (+)				1775 (-)				772 (-)	WBOXNTCHN48	1631 (+)		52 (-)	TATABOX3	1120 (+)					WBOXNTERF3	257 (+)		1791 (+)		1189 (+)		803 (-)		1135 (-)		1528 (-)	WRKY71OS	1233 (+)						647 (-)			TATABOXOSPAL	1137 (-)	SP8BFIBSP8BIB	138 (+)
RYREPEATBNNAPA	1394 (+)			TAAAGSTKST1	272 (-)								1069 (-)	WBOXNTERF3	153 (+)		381 (-)		1306 (+)						301 (+)		538 (-)	WBOXHVISO1	462 (+)		967 (-)		1297 (-)		1530 (-)		790 (-)						1892 (-)			TATAPVTRNALEU	62 (-)	SREATMSD	1664 (-)
	1336 (-)				484 (-)								1205 (-)		1140 (+)		716 (-)		1121 (-)						219 (-)	WRKY71OS	416 (+)	WBOXNTCHN48	461 (+)		1054 (-)	SITEIIATCYTC	753 (+)		1532 (-)		817 (-)					TATABOX5	52 (+)				1496 (-)	SURE1STPAT21	527 (+)
RYREPEATLEGUMINBOX	1394 (+)				1213 (-)								1356 (-)		1632 (+)		887 (-)	TATABOX4	1145 (+)						358 (-)		1376 (+)	WBOXNTERF3	462 (+)		1091 (-)	SORLIP1AT	756 (+)		1534 (-)		1519 (-)						131 (+)			TELOBOXATEEF1AA1	1826 (+)	SURECOREATSULTR11	1102 (-)
	1335 (-)			TATABOX2	106 (-)								1588 (-)		1725 (-)	TATABOX2	535 (+)		1327 (+)						378 (-)		1417 (+)		1190 (+)		1415 (-)		1023 (-)		1536 (-)		1642 (-)						905 (+)				1618 (-)		1919 (-)
SEBFCONSSTPR10A	1698 (-)				1491 (-)							TATABOXOSPAL	391 (-)	WRKY71OS	153 (+)		890 (+)		1425 (+)					WRKY71OS	257 (+)		1658 (+)		1002 (-)			SORLIP2AT	754 (+)		1538 (-)		1654 (-)						1193 (+)			TGTCACACMCUCUMISIN	122 (+)	T/GBOXATPIN2	1761 (+)
	1914 (-)			TATABOX3	1350 (+)								1067 (-)		1140 (+)		1918 (+)		1692 (+)						301 (+)		1677 (+)	WRKY71OS	177 (+)			SURE1STPAT21	216 (+)		1540 (-)								1381 (+)				1223 (+)	TAAAGSTKST1	558 (+)
SEF1MOTIF	1203 (-)				1351 (-)								1586 (-)		1632 (+)		366 (-)		821 (-)						1372 (+)		1791 (+)		365 (+)				865 (-)		1542 (-)								1765 (-)				1400 (+)		853 (+)
SEF4MOTIFGM7S	848 (+)			TATABOX4	602 (+)							TATCCAOSAMY	1161 (+)		504 (-)		1421 (-)		1144 (-)						1663 (+)		539 (-)		462 (+)			TAAAGSTKST1	353 (+)		1544 (-)							TATABOXOSPAL	53 (+)				1005 (-)		1276 (+)
	1227 (+)				1139 (+)								181 (-)		1726 (-)	TATABOX3	1052 (+)	TATABOX5	46 (+)						220 (-)		1480 (-)		1190 (+)				1919 (+)		1546 (-)								343 (-)			UP2ATMSD	1826 (+)		1850 (+)
	1523 (+)				1421 (+)							TATCCAYMOTIFOSRAMY3D	180 (-)				1053 (-)		535 (+)						359 (-)		1487 (-)		1456 (+)				1063 (-)		1548 (-)								861 (-)				1619 (-)		35 (-)
	471 (+)				108 (-)							TBOXATGAPB	1364 (-)			TATABOX4	1079 (+)		769 (+)						379 (-)		1576 (-)		1802 (+)				1778 (-)		1550 (-)							TATAPVTRNALEU	466 (+)			WBOXATNPR1	306 (+)		650 (-)
	535 (+)				601 (-)								1889 (-)				1916 (+)		1040 (+)						1222 (-)	WUSATAg	387 (-)		145 (-)			TATABOX2	1231 (+)		1552 (-)								355 (-)				1335 (+)		1157 (-)
	671 (+)			TATABOX5	3 (+)								1975 (-)				705 (-)		1784 (-)							XYLAT	1419 (+)		1003 (-)				1534 (+)		1554 (-)							TGTCACACMCUCUMISIN	1978 (+)			WBOXHVISO1	493 (-)		1979 (-)
	787 (-)				752 (+)							WBOXATNPR1	814 (+)			TATABOX5	113 (+)		1840 (-)							ZDNAFORMINGATCAB1	1289 (+)	XYLAT	1224 (-)				1828 (+)		1556 (-)							UP2ATMSD	1078 (+)			WBOXNTERF3	307 (+)	TATABOX2	343 (+)
	1082 (-)				1215 (+)								593 (-)				338 (+)	TATABOXOSPAL	177 (+)														476 (-)		1558 (-)							WBOXATNPR1	1849 (+)				1643 (+)	TATABOX3	1363 (+)
	1881 (-)				1219 (+)								1406 (-)				520 (+)		1337 (-)													TATABOX3	386 (-)		1560 (-)								443 (-)				493 (-)		1364 (-)
	427 (-)				1489 (+)							WBOXHVISO1	815 (+)				849 (+)	TATAPVTRNALEU	820 (+)														1279 (-)		1562 (-)								709 (-)			WRKY71OS	307 (+)		1581 (-)
	1232 (-)				176 (-)								1834 (+)				853 (+)	TATCCAOSAMY	701 (-)													TATABOX4	631 (+)		1564 (-)							WBOXHVISO1	1826 (+)				1007 (+)	TATABOX4	341 (+)
SITEIIATCYTC	720 (+)				578 (-)								1405 (-)				1251 (+)		1744 (-)														1747 (-)		1566 (-)							WBOXNTCHN48	1825 (+)				1336 (+)		1301 (+)
SORLIP1AT	723 (+)				844 (-)							WBOXNTCHN48	1833 (+)				1304 (+)	TATCCAYMOTIFOSRAMY3D	700 (-)													TATABOX5	21 (+)		1568 (-)							WBOXNTERF3	1826 (+)				1643 (+)	TATABOX5	16 (+)
	1824 (-)				1271 (-)							WBOXNTERF3	416 (+)				436 (-)	TBOXATGAPB	524 (+)														74 (+)		1570 (-)							WRKY71OS	983 (+)				123 (-)		378 (+)
	1853 (-)				1275 (-)								815 (+)				981 (-)		746 (+)														205 (+)		1572 (-)								1307 (+)				494 (-)		382 (+)
SORLIP2AT	721 (+)				1279 (-)								1834 (+)				1126 (-)		1005 (+)														1198 (+)		1574 (-)								1826 (+)				1224 (-)		620 (+)
SREATMSD	299 (+)			TATABOXOSPAL	753 (+)								1405 (-)				1357 (-)		1472 (+)														85 (-)		1576 (-)								1850 (+)				1401 (-)		1228 (+)
SURECOREATSULTR11	1914 (+)				1220 (+)							WRKY71OS	416 (+)				1665 (-)		580 (-)														408 (-)		1578 (-)								443 (-)						351 (-)
TAAAGSTKST1	53 (+)			TATAPVTRNALEU	107 (+)								815 (+)			TATABOXOSPAL	339 (+)	TELOBOXATEEF1AA1	1356 (-)														1622 (-)		1580 (-)								709 (-)						628 (-)
	768 (+)				602 (-)								1331 (+)				431 (+)	TGACGTVMAMY	1063 (-)														1626 (-)		1582 (-)								913 (-)						1385 (-)
	1377 (+)				1421 (-)								1619 (+)				521 (+)	UP2ATMSD	1357 (-)														1995 (-)		1584 (-)								1720 (-)						1503 (-)
	1490 (+)			TATCCACHVAL21	1467 (+)								1834 (+)				854 (+)	WBBOXPCWRKY1	620 (+)													TATABOXOSPAL	1199 (+)		1586 (-)								1979 (-)						1576 (-)
	1566 (+)				1666 (-)								1868 (+)				434 (-)	WBOXATNPR1	587 (+)														1540 (+)		1588 (-)													TATABOXOSPAL	349 (-)
	1673 (+)			TATCCAOSAMY	1467 (+)								593 (-)			TATAPVTRNALEU	1916 (-)		621 (+)														1202 (-)		1590 (-)													TATAPVTRNALEU	341 (-)
	1739 (+)				626 (-)								1406 (-)			TBOXATGAPB	1137 (-)		221 (-)													TATAPVTRNALEU	1746 (+)		1592 (-)														1301 (-)
	276 (-)				1667 (-)								1752 (-)				1167 (-)		265 (-)													TATCCAOSAMY	1870 (-)		1594 (-)													TATCCAOSAMY	1402 (+)
	811 (-)			TATCCAYMOTIFOSRAMY3D	1467 (+)												1182 (-)		1065 (-)													TBOXATGAPB	1909 (+)		1596 (-)														1550 (+)
	1243 (-)				1666 (-)											TCA1MOTIF	1734 (-)	WBOXHVISO1	141 (+)														1652 (-)		1598 (-)														979 (-)
	1354 (-)			TBOXATGAPB	258 (+)											WBOXATNPR1	1120 (+)		1892 (-)													UP1ATMSD	750 (-)		1600 (-)													TATCCAYMOTIFOSRAMY3D	1402 (+)
	1718 (-)				622 (+)												271 (-)	WBOXNTCHN48	140 (+)													WBBOXPCWRKY1	693 (+)		1602 (-)														1550 (+)
TATABOX2	1203 (+)				1893 (+)											WBOXHVISO1	1121 (+)	WBOXNTERF3	141 (+)														1359 (+)		1604 (-)													TBOXATGAPB	322 (+)
	1528 (+)				1826 (-)												1229 (+)		504 (+)													WBOXATNPR1	552 (+)		1606 (-)														1088 (+)
	792 (-)			TGACGTVMAMY	572 (-)												270 (-)		622 (+)														694 (+)		1608 (-)														1344 (+)
TATABOX3	397 (+)			UP1ATMSD	417 (+)												773 (-)		1107 (+)														1360 (+)		1610 (-)													TGACGTVMAMY	1910 (+)
TATABOX4	853 (+)				334 (-)											WBOXNTERF3	1121 (+)		1892 (-)													WBOXHVISO1	779 (-)		1612 (-)													TGTCACACMCUCUMISIN	1323 (+)
	852 (-)			UP2ATMSD	1706 (-)												1229 (+)	WRKY71OS	141 (+)														1314 (-)		1614 (-)													TRANSINITDICOTS	1967 (-)
TATABOX5	403 (+)			WBBOXPCWRKY1	503 (-)												270 (-)		504 (+)														1639 (-)		1616 (-)													TRANSINITMONOCOTS	1967 (-)
	1057 (+)				692 (-)												773 (-)		588 (+)													WBOXNTERF3	695 (+)		1618 (-)													UPRMOTIFIAT	1910 (-)
	6 (-)			WBOXATNPR1	15 (+)											WRKY71OS	834 (+)		622 (+)														1361 (+)		1620 (-)													UPRMOTIFIIAT	1763 (-)
	67 (-)				725 (+)												1121 (+)		1107 (+)														779 (-)		1622 (-)													WBOXATNPR1	1706 (+)
	216 (-)				452 (-)												1229 (+)		221 (-)														1314 (-)		1624 (-)														68 (-)
	741 (-)				504 (-)												230 (-)		265 (-)														1639 (-)		1626 (-)														283 (-)
	863 (-)				574 (-)												271 (-)		982 (-)													WRKY71OS	553 (+)		1628 (-)														415 (-)
	1580 (-)				693 (-)												774 (-)		1065 (-)														695 (+)		1630 (-)														969 (-)
	1755 (-)				1165 (-)											WUSATAg	346 (-)		1477 (-)														1361 (+)		1632 (-)													WBOXHVISO1	1086 (+)
TATABOXOSPAL	214 (-)			WBOXHVISO1	16 (+)														1893 (-)														780 (-)		1634 (-)														1145 (+)
	739 (-)				726 (+)													XYLAT	255 (-)														1315 (-)		1636 (-)													WBOXNTERF3	1086 (+)
	861 (-)				503 (-)																												1640 (-)		1638 (-)														1145 (+)
TATAPVTRNALEU	851 (+)				692 (-)																												1856 (-)		1640 (-)														1707 (+)
TATCCAOSAMY	1941 (+)				699 (-)																											WUSATAg	623 (+)		1642 (-)													WRKY71OS	1086 (+)
TBOXATGAPB	930 (+)			WBOXNTERF3	16 (+)																														1644 (-)														1145 (+)
	968 (-)				726 (+)																														1646 (-)														1707 (+)
TGACGTVMAMY	1849 (+)				503 (-)																														1648 (-)														1736 (+)
	257 (-)				692 (-)																														1650 (-)														1774 (+)
TGTCACACMCUCUMISIN	182 (+)				699 (-)																														1652 (-)														1910 (+)
UPRE2AT	1847 (-)				26 (-)																														1654 (-)														29 (-)
UPRMOTIFIAT	255 (+)				1340 (-)																														1656 (-)														68 (-)
	1849 (-)			WRKY71OS	16 (+)																														1658 (-)														283 (-)
WBBOXPCWRKY1	1606 (-)				148 (+)																														1660 (-)														415 (-)
WBOXATNPR1	435 (+)				568 (+)																														1662 (-)														969 (-)
	1169 (-)				726 (+)																														1664 (-)														1324 (-)
	1607 (-)				1086 (+)																														1666 (-)														1931 (-)
WBOXHVISO1	436 (+)				27 (-)																														1668 (-)													WUSATAg	741 (+)
	119 (-)				452 (-)																														1670 (-)
	1606 (-)				504 (-)																														1672 (-)
WBOXNTERF3	436 (+)				574 (-)																														1674 (-)
	119 (-)				693 (-)																														1676 (-)
	1606 (-)				700 (-)																														1678 (-)
WRKY71OS	269 (+)				1165 (-)																														1680 (-)
	436 (+)				1207 (-)																														1682 (-)
	1699 (+)				1341 (-)																														1684 (-)
	1849 (+)																																		1686 (-)
	120 (-)																																		1688 (-)
	183 (-)																																		1690 (-)
	259 (-)																																		1692 (-)
	1169 (-)																																		1694 (-)
	1607 (-)																																		1696 (-)
																																			1698 (-)
																																			1700 (-)
																																			1702 (-)
																																			1704 (-)
																																			1706 (-)
																																			1708 (-)
																																			1710 (-)
																																			1712 (-)
																																			1714 (-)
																																			1716 (-)
																																			1718 (-)
																																			1720 (-)
																																			1722 (-)
																																			1724 (-)
																																			1726 (-)
																																			1728 (-)
																																			1730 (-)
																																			1732 (-)
																																			1734 (-)
																																			1736 (-)
																																			1738 (-)
																																			1740 (-)
																																			1742 (-)
																																			1744 (-)
																																			1746 (-)
																																			1748 (-)
																																			1750 (-)
																																			1752 (-)
																																			1754 (-)
																																			1756 (-)
																																			1758 (-)
																																			1760 (-)
																																			1762 (-)
																																			1764 (-)
																																			1766 (-)
																																			1768 (-)
																																			1770 (-)
																																			1772 (-)
																																			1774 (-)
																																			1776 (-)
																																			1778 (-)
																																			1780 (-)
																																			1782 (-)
																																			1784 (-)
																																			1786 (-)
																																			1788 (-)
																																			1790 (-)
																																			1792 (-)
																																			1794 (-)
																																			1796 (-)
																																			1798 (-)
																																			1800 (-)
																																			1802 (-)
																																			1804 (-)
																																			1806 (-)
																																			1808 (-)
																																			1810 (-)
																																			1812 (-)
																																			1814 (-)
																																			1816 (-)
																																			1818 (-)
																																			1820 (-)
																																			1822 (-)
																																			1824 (-)
																																			1826 (-)
																																			1828 (-)
																																			1830 (-)
																																			1832 (-)
																																			1834 (-)
																																			1836 (-)
																																			1838 (-)
																																			1840 (-)
																																			1842 (-)
																																			1844 (-)
																																			1846 (-)
																																			1848 (-)
																																			1850 (-)
																																			1852 (-)
																																			1854 (-)
																																			1856 (-)
																																			1858 (-)
																																			1860 (-)
																																			1862 (-)
																																			1864 (-)
																																			1866 (-)
																																			1868 (-)
																																			1870 (-)
																																			1872 (-)
																																			1874 (-)
																																			1876 (-)
																																			1878 (-)
																																			1880 (-)
																																			1882 (-)
																																			1884 (-)
																																			1886 (-)
																																			1888 (-)
																																			1890 (-)
																																			1892 (-)
																																			1894 (-)
																																			1896 (-)
																																			1898 (-)
																																			1900 (-)
																																			1902 (-)
																																			1904 (-)
																																			1906 (-)
																																			1908 (-)
																																			1910 (-)
																																			1912 (-)
																																			1914 (-)
																																		GAGAGMGSA1	1396 (-)
																																			1398 (-)
																																			1400 (-)
																																			1402 (-)
																																			1404 (-)
																																			1406 (-)
																																			1408 (-)
																																			1410 (-)
																																			1412 (-)
																																			1414 (-)
																																			1416 (-)
																																			1418 (-)
																																			1420 (-)
																																			1422 (-)
																																			1424 (-)
																																			1426 (-)
																																			1428 (-)
																																			1430 (-)
																																			1432 (-)
																																			1434 (-)
																																			1436 (-)
																																			1438 (-)
																																			1440 (-)
																																			1442 (-)
																																			1444 (-)
																																			1446 (-)
																																			1448 (-)
																																			1450 (-)
																																			1452 (-)
																																			1454 (-)
																																			1456 (-)
																																			1458 (-)
																																			1460 (-)
																																			1462 (-)
																																			1464 (-)
																																			1466 (-)
																																			1468 (-)
																																			1470 (-)
																																			1472 (-)
																																			1474 (-)
																																			1476 (-)
																																			1478 (-)
																																			1480 (-)
																																			1482 (-)
																																			1484 (-)
																																			1486 (-)
																																			1488 (-)
																																			1490 (-)
																																			1492 (-)
																																			1494 (-)
																																			1496 (-)
																																			1498 (-)
																																			1500 (-)
																																			1502 (-)
																																			1504 (-)
																																			1506 (-)
																																			1508 (-)
																																			1510 (-)
																																			1512 (-)
																																			1514 (-)
																																			1516 (-)
																																			1518 (-)
																																			1520 (-)
																																			1522 (-)
																																			1524 (-)
																																			1526 (-)
																																			1528 (-)
																																			1530 (-)
																																			1532 (-)
																																			1534 (-)
																																			1536 (-)
																																			1538 (-)
																																			1540 (-)
																																			1542 (-)
																																			1544 (-)
																																			1546 (-)
																																			1548 (-)
																																			1550 (-)
																																			1552 (-)
																																			1554 (-)
																																			1556 (-)
																																			1558 (-)
																																			1560 (-)
																																			1562 (-)
																																			1564 (-)
																																			1566 (-)
																																			1568 (-)
																																			1570 (-)
																																			1572 (-)
																																			1574 (-)
																																			1576 (-)
																																			1578 (-)
																																			1580 (-)
																																			1582 (-)
																																			1584 (-)
																																			1586 (-)
																																			1588 (-)
																																			1590 (-)
																																			1592 (-)
																																			1594 (-)
																																			1596 (-)
																																			1598 (-)
																																			1600 (-)
																																			1602 (-)
																																			1604 (-)
																																			1606 (-)
																																			1608 (-)
																																			1610 (-)
																																			1612 (-)
																																			1614 (-)
																																			1616 (-)
																																			1618 (-)
																																			1620 (-)
																																			1622 (-)
																																			1624 (-)
																																			1626 (-)
																																			1628 (-)
																																			1630 (-)
																																			1632 (-)
																																			1634 (-)
																																			1636 (-)
																																			1638 (-)
																																			1640 (-)
																																			1642 (-)
																																			1644 (-)
																																			1646 (-)
																																			1648 (-)
																																			1650 (-)
																																			1652 (-)
																																			1654 (-)
																																			1656 (-)
																																			1658 (-)
																																			1660 (-)
																																			1662 (-)
																																			1664 (-)
																																			1666 (-)
																																			1668 (-)
																																			1670 (-)
																																			1672 (-)
																																			1674 (-)
																																			1676 (-)
																																			1678 (-)
																																			1680 (-)
																																			1682 (-)
																																			1684 (-)
																																			1686 (-)
																																			1688 (-)
																																			1690 (-)
																																			1692 (-)
																																			1694 (-)
																																			1696 (-)
																																			1698 (-)
																																			1700 (-)
																																			1702 (-)
																																			1704 (-)
																																			1706 (-)
																																			1708 (-)
																																			1710 (-)
																																			1712 (-)
																																			1714 (-)
																																			1716 (-)
																																			1718 (-)
																																			1720 (-)
																																			1722 (-)
																																			1724 (-)
																																			1726 (-)
																																			1728 (-)
																																			1730 (-)
																																			1732 (-)
																																			1734 (-)
																																			1736 (-)
																																			1738 (-)
																																			1740 (-)
																																			1742 (-)
																																			1744 (-)
																																			1746 (-)
																																			1748 (-)
																																			1750 (-)
																																			1752 (-)
																																			1754 (-)
																																			1756 (-)
																																			1758 (-)
																																			1760 (-)
																																			1762 (-)
																																			1764 (-)
																																			1766 (-)
																																			1768 (-)
																																			1770 (-)
																																			1772 (-)
																																			1774 (-)
																																			1776 (-)
																																			1778 (-)
																																			1780 (-)
																																			1782 (-)
																																			1784 (-)
																																			1786 (-)
																																			1788 (-)
																																			1790 (-)
																																			1792 (-)
																																			1794 (-)
																																			1796 (-)
																																			1798 (-)
																																			1800 (-)
																																			1802 (-)
																																			1804 (-)
																																			1806 (-)
																																			1808 (-)
																																			1810 (-)
																																			1812 (-)
																																			1814 (-)
																																			1816 (-)
																																			1818 (-)
																																			1820 (-)
																																			1822 (-)
																																			1824 (-)
																																			1826 (-)
																																			1828 (-)
																																			1830 (-)
																																			1832 (-)
																																			1834 (-)
																																			1836 (-)
																																			1838 (-)
																																			1840 (-)
																																			1842 (-)
																																			1844 (-)
																																			1846 (-)
																																			1848 (-)
																																			1850 (-)
																																			1852 (-)
																																			1854 (-)
																																			1856 (-)
																																			1858 (-)
																																			1860 (-)
																																			1862 (-)
																																			1864 (-)
																																			1866 (-)
																																			1868 (-)
																																			1870 (-)
																																			1872 (-)
																																			1874 (-)
																																			1876 (-)
																																			1878 (-)
																																			1880 (-)
																																			1882 (-)
																																			1884 (-)
																																			1886 (-)
																																			1888 (-)
																																			1890 (-)
																																			1892 (-)
																																			1894 (-)
																																			1896 (-)
																																			1898 (-)
																																			1900 (-)
																																			1902 (-)
																																			1904 (-)
																																			1906 (-)
																																			1908 (-)
																																			1910 (-)
																																			1912 (-)
																																		GAREAT	875 (+)
																																		GATABOX	96 (+)
																																			242 (+)
																																			663 (+)
																																			785 (+)
																																			1234 (+)
																																			7 (-)
																																			28 (-)
																																			498 (-)
																																		GT1CONSENSUS	663 (+)
																																			671 (+)
																																			706 (+)
																																			727 (+)
																																			735 (+)
																																			908 (+)
																																			909 (+)
																																			928 (+)
																																			934 (+)
																																			1284 (+)
																																			1285 (+)
																																			1291 (+)
																																			1297 (+)
																																			1303 (+)
																																			1312 (+)
																																			1313 (+)
																																			1321 (+)
																																			1322 (+)
																																			1960 (+)
																																			21 (-)
																																			516 (-)
																																			1051 (-)
																																			1949 (-)
																																			5 (-)
																																			84 (-)
																																			169 (-)
																																			496 (-)
																																			1052 (-)
																																			1078 (-)
																																		GT1GMSCAM4	706 (+)
																																			727 (+)
																																			735 (+)
																																			909 (+)
																																			928 (+)
																																			934 (+)
																																			1285 (+)
																																			1291 (+)
																																			1297 (+)
																																			1303 (+)
																																			1313 (+)
																																			1322 (+)
																																			169 (-)
																																			1078 (-)
																																		GTGANTG10	819 (+)
																																			33 (-)
																																			570 (-)
																																			1035 (-)
																																			1111 (-)
																																			1382 (-)
																																			1983 (-)
																																		HEXMOTIFTAH3H4	839 (+)
																																		IBOXCORE	663 (+)
																																			6 (-)
																																			497 (-)
																																		INRNTPSADB	413 (+)
																																			1131 (+)
																																			1946 (+)
																																			605 (-)
																																			1169 (-)
																																			1955 (-)
																																			353 (-)
																																			826 (-)
																																		LECPLEACS2	468 (-)
																																		MARABOX1	315 (+)
																																		MARARS	464 (+)
																																			549 (+)
																																		MARTBOX	158 (+)
																																			159 (+)
																																			160 (+)
																																			161 (+)
																																			162 (+)
																																			163 (+)
																																			164 (+)
																																			202 (+)
																																			319 (-)
																																			707 (-)
																																			1091 (-)
																																		MYB1AT	880 (+)
																																			1046 (+)
																																			181 (-)
																																			395 (-)
																																		MYBGAHV	875 (+)
																																		MYBST1	662 (+)
																																		NODCON1GM	333 (+)
																																			387 (-)
																																			972 (-)
																																		NODCON2GM	1927 (+)
																																			1935 (+)
																																			134 (-)
																																			731 (-)
																																			833 (-)
																																			953 (-)
																																		NTBBF1ARROLB	46 (+)
																																			623 (-)
																																		OSE1ROOTNODULE	333 (+)
																																			387 (-)
																																			972 (-)
																																		OSE2ROOTNODULE	1927 (+)
																																			1935 (+)
																																			134 (-)
																																			731 (-)
																																			833 (-)
																																			953 (-)
																																		POLASIG1	121 (+)
																																			315 (+)
																																			319 (+)
																																			528 (+)
																																			674 (+)
																																			811 (+)
																																			941 (+)
																																			1987 (+)
																																			48 (-)
																																			201 (-)
																																			206 (-)
																																			275 (-)
																																			398 (-)
																																			513 (-)
																																			585 (-)
																																		POLASIG2	594 (-)
																																		POLASIG3	532 (+)
																																			1265 (+)
																																			1268 (+)
																																			1271 (+)
																																			1274 (+)
																																			1277 (+)
																																			588 (-)
																																			1978 (-)
																																		POLLEN1LELAT52	330 (+)
																																			705 (+)
																																			716 (+)
																																			721 (+)
																																			726 (+)
																																			734 (+)
																																			795 (+)
																																			891 (+)
																																			895 (+)
																																			899 (+)
																																			903 (+)
																																			916 (+)
																																			927 (+)
																																			933 (+)
																																			958 (+)
																																			963 (+)
																																			1167 (+)
																																			1204 (+)
																																			1290 (+)
																																			1296 (+)
																																			1302 (+)
																																			171 (-)
																																			184 (-)
																																			371 (-)
																																			390 (-)
																																			456 (-)
																																			1062 (-)
																																			1067 (-)
																																			1072 (-)
																																			1080 (-)
																																			1085 (-)
																																			1135 (-)
																																			1143 (-)
																																			1364 (-)
																																			1930 (-)
																																		PRECONSCRHSP70A	753 (+)
																																		PYRIMIDINEBOXHVEPB1	908 (-)
																																			1312 (-)
																																		PYRIMIDINEBOXOSRAMY1A	156 (+)
																																			1127 (+)
																																			306 (-)
																																			667 (-)
																																			737 (-)
																																			885 (-)
																																			1308 (-)
																																			1316 (-)
																																		RAV1AAT	193 (+)
																																			449 (+)
																																		RBCSCONSENSUS	1940 (-)
																																		REALPHALGLHCB21	881 (+)
																																			394 (-)
																																			757 (-)
																																		RHERPATEXPA7	570 (+)
																																		ROOTMOTIFTAPOX1	97 (+)
																																			266 (+)
																																			286 (+)
																																			468 (+)
																																			505 (+)
																																			619 (+)
																																			786 (+)
																																			870 (+)
																																			1140 (+)
																																			1235 (+)
																																			55 (-)
																																			265 (-)
																																			285 (-)
																																			504 (-)
																																			612 (-)
																																			798 (-)
																																			844 (-)
																																			853 (-)
																																			1094 (-)
																																			1260 (-)
																																		S1FBOXSORPS1L21	1177 (+)
																																			86 (-)
																																			1106 (-)
																																		S1FSORPL21	1104 (-)
																																		SEF1MOTIF	286 (+)
																																		SEF3MOTIFGM	1099 (+)
																																		SEF4MOTIFGM7S	90 (+)
																																			337 (+)
																																			591 (+)
																																			1184 (-)
																																			1989 (-)
																																		SORLIP1AT	983 (+)
																																			998 (-)
																																		SREATMSD	662 (-)
																																		SV40COREENHAN	13 (-)
																																		T/GBOXATPIN2	571 (-)
																																		TAAAGSTKST1	349 (+)
																																			623 (+)
																																			804 (+)
																																			4 (-)
																																			47 (-)
																																			83 (-)
																																			584 (-)
																																		TATABOX2	59 (+)
																																		TATABOX3	651 (-)
																																		TATABOX4	57 (+)
																																			800 (+)
																																			848 (+)
																																			1147 (-)
																																		TATABOX5	49 (+)
																																			202 (+)
																																			207 (+)
																																			276 (+)
																																			589 (+)
																																			120 (-)
																																			318 (-)
																																			527 (-)
																																			531 (-)
																																			673 (-)
																																		TATABOXOSPAL	50 (+)
																																			287 (+)
																																			871 (+)
																																		TATAPVTRNALEU	57 (-)
																																			800 (-)
																																		TATCCAOSAMY	661 (-)
																																		TATCCAYMOTIFOSRAMY3D	660 (-)
																																		TGACGTVMAMY	839 (-)
																																		WBOXATNPR1	538 (-)
																																			841 (-)
																																		WRKY71OS	1375 (+)
																																			538 (-)
																																			841 (-)
																																			1029 (-)
																																			1390 (-)
																																		WUSATAg	177 (+)
[truncated: 22 more columns]
