# Supplementary material for: Identification and characterisation of Dof transcription factors in the cucumber genome
Source: Sci Rep. 2016 Mar 16;6:23072. doi: 10.1038/srep23072 (PMC4793291; doi:10.1038/srep23072)
Supplement: Supplementary Table S3 [file srep23072-s4.xls]

## Sheet: Sheet1
Identification and characterisation of Dof transcription factors in the cucumber genome Chang-long Wen1,2†*, Qing Cheng1,2†, Liqun Zhao3, Aijun Mao1,2, Jingjing Yang1,2, Shuancang Yu1,2, Yiqun Weng4, Yong Xu1,2
Table S5 The miRNAs target sites of CsDof genes
miRNA name	Target gene name	Expectation	UPE	miRNA_start	miRNA_end	Target_start	Target_end	miRNA_aligned_fragment	Target_aligned_fragment	Inhibition
mtr-miR5558-3p	CsDof02	3	12.287	1	21	272	292	UAGAUUUAGAAUUAGAAAAGC	GCUCUUCUUCUUCUAAAUCUA	Cleavage
ath-miR5658	CsDof05	3	9.35	1	20	557	576	AUGAUGAUGAUGAUGAUGAA	CUCACCAUCAUCAUCAUCAA	Cleavage
ath-miR5658	CsDof08	2	14.36	1	20	626	645	AUGAUGAUGAUGAUGAUGAA	AUCAUCAUCAUCAUCAUCAC	Cleavage
gma-miR5678	CsDof08	3	13.725	1	20	537	556	UUCCAUGAUAAGAUCUUUGA	UCAAAGCUUGUAUUAUGGAA	Translation
gma-miR9742	CsDof13	3	14.524	1	20	104	123	UGUGUUGUUUGUUUUGUAGC	GAUGCAAAUCAAGCAACACA	Cleavage
ppe-miR6287	CsDof11	3	8.968	1	20	412	431	CAAGAAGUGGAAGUUUUGGG	CCUGGAACUUUCACUUCUUU	Cleavage
ssp-miR1128	CsDof19	3	15.283	1	20	540	559	UACUACUCCCUCCGUCCCAA	UUGGAAUGGCGGGGGUAGUA	Translation
ath-miR5658	CsDof20	3	20.973	1	20	504	522	AUGAUGAUGAUGAUGAUGAA	UUCAAC-UCAUCAUCAUCAU	Cleavage
ath-miR5021	CsDof21	2.5	13.391	1	20	307	326	UGAGAAGAAGAAGAAGAAAA	CUUUCUUCUUCUUCUUCUUC	Cleavage
ath-miR5021	CsDof21	3	5.184	1	20	439	458	UGAGAAGAAGAAGAAGAAAA	UCAUCUUCUUCUUCUUCUCA	Cleavage
ath-miR5658	CsDof21	2	17.685	1	20	605	624	AUGAUGAUGAUGAUGAUGAA	UUCAUCAUCACCAUCAUCAA	Translation
mtr-miR2673a mtr-miR2673b mtr-MIR2673	CsDof21	2	11.021	1	20	22	41	CCUCUUCCUCUUCCUCUUCC	GGGGGAGGAGGAGGAGGAGG	Cleavage
gra-miR7494b	CsDof21	2.5	13.282	1	22	306	327	AGAGGGAGAAGCAGAAGAGAAU	ACUUUCUUCUUCUUCUUCUUCU	Cleavage
mtr-miR5293	CsDof22	3	6.398	1	20	292	311	GAUGAAGAAGUGGAAGGAAG	CCUUCUUCUAAUUCUUCAUC	Translation
atr-miR8562a atr-miR8562b	CsDof24	3	16.654	1	21	1035	1055	UCGGAAUGAUCUGAAAUUUGG	UCCAAUUUCAGAUCAUUUCAA	Cleavage
aly-miR827-5p	CsDof24	3	15.855	1	20	256	275	UUUGUUGAUUGACAUCUAUA	CCUAGAUGUGAAUCAACAAA	Translation
bdi-miR319a	CsDof26	3	23.463	1	21	188	208	UGAGGGAGCUUUCUUCUGUCC	GGACUGAAGGAGGGUCCCUCA	Cleavage
osa-miR1438	CsDof26	3	3.131	1	20	332	351	AGGGUAAUUUUAUCAUUUUU	AAAAAUUACCAAAUUACCCU	Translation
stu-miR8043	CsDof26	3	13.43	1	20	501	520	UGAUAUAAUUGGACUUUGGC	GCCAAAUUCCAAUCAUAUUA	Cleavage
aly-MIR831 aly-miR831-5p	CsDof28	2.5	13.652	1	20	293	312	AGAAGAGGUACAAGGAGAUG	CAUCACCUUCUACUUCUUCU	Translation
aly-miR393b-3p ath-miR393b-3p	CsDof28	2.5	13.605	1	20	326	345	AUCAUGCGAUCUCUUUGGAU	CUUCAAAGAGAACGCAUGAU	Translation
aly-miR3434-3p	CsDof28	3	19.004	1	21	546	566	UCAAAAUCAGAGAAUCAACCA	UGGUGGAUUCCCUCAUUUUGA	Translation
gma-miR1516c	CsDof30	3	12.625	1	24	146	169	AAUGUCUGGGCUUAGCGAGGCGGU	ACAAUUUCUCUCAGCCCAGACAUU	Cleavage
gma-miR1507c-5p	CsDof30	3	12.074	1	21	151	171	GAGGUGUUUGGGAUGAGAGAA	UUCUCUCAGCCCAGACAUUUU	Cleavage
ath-miR862-5p	CsDof35	3	18.859	1	20	657	676	UCCAAUAGGUCGAGCAUGUG	CCCAUCUUCGAUCUAUUGGA	Cleavage
bdi-miR9494	CsDof36	2.5	16.645	1	21	112	132	UUCAUCACCUUCGUCUCCGUC	GGCGGUGGUGAAGGUGAUGAA	Cleavage
bra-miR9552b-3p	CsDof36	3	17.859	1	21	492	512	UGACCGAGUAGACCGAUAGUC	GAUUAUCGGUCAACACGGUCA	Translation
